# Supplementary material for: 4-Bromo-3-methyl­anilinium perchlorate 18-crown-6 clathrate
Source: Acta Crystallogr Sect E Struct Rep Online. 2011 Feb 5;67(Pt 3):o579. doi: 10.1107/S1600536811003540 (PMC3052115; doi:10.1107/S1600536811003540)
Supplement: Supplementary file 1 [file e-67-0o579-sup1.cif]

##############################################################################
###                                                                        ###
###        Electronic paper (Acta Crystallographica Section E)             ###
###                                                                        ###
##############################################################################
#                                                                            #
# This CIF contains the data in a paper accepted for publication in Acta     #
# Crystallographica Section E. It conforms to the requirements of Notes      #
# for Authors for Section E, and has been peer reviewed under the auspices   #
# of the IUCr Commission on Journals.                                        #
#                                                                            #
# Full details of the Crystallographic Information File format               #
# are given in the paper "The Crystallographic Information File (CIF):       #
# a New Standard Archive File for Crystallography" by S. R. Hall, F. H.      #
# Allen and I. D. Brown [Acta Cryst. (1991), A47, 655-685].                  #
#                                                                            #
# The current version of the core CIF dictionary is obtainable from          #
# ftp://ftp.iucr.org/pub/cif_core.dic. The current version number is 2.4.    #
#                                                                            #
# Software is freely available for graphical display of the structure(s) in  #
# this CIF.  For information consult the CIF home page http://www.iucr.org/  #
# cif/home.html                                                              #
#                                                                            #
# This file may be used for bona fide research purposes within the           #
# scientific community so long as proper attribution is given to the journal # 
# article from which it was obtained.                                        #
#                                                                            #
##############################################################################
                                             
data_I
_audit_creation_method     SHELXL-97
_chemical_name_systematic
;
4-Bromo-3-methylanilinium perchlorate--18-crown-6 (1/1)
;
_chemical_name_common     ?
_chemical_formula_moiety     'C7 H9 Br N +, Cl O4 -, C12 H24 O6'
_chemical_formula_sum     'C19 H33 Br Cl N O10'
_chemical_formula_iupac     'C7 H9 Br N +, Cl O4 -, C12 H24 O6'
_chemical_formula_weight     550.81
_chemical_melting_point     ?
_symmetry_cell_setting     monoclinic
_symmetry_space_group_name_H-M     'P 21/c'
_symmetry_space_group_name_Hall     '-P 2ybc'
loop_
    _symmetry_equiv_pos_as_xyz
    'x, y, z'
    '-x, y+1/2, -z+1/2'
    '-x, -y, -z'
    'x, -y-1/2, z-1/2'
_cell_length_a     11.967(2)
_cell_length_b     13.446(3)
_cell_length_c     15.677(3)
_cell_angle_alpha     90.00
_cell_angle_beta     94.05(3)
_cell_angle_gamma     90.00
_cell_volume     2516.3(9)
_cell_formula_units_Z     4
_cell_measurement_reflns_used     20001
_cell_measurement_theta_min     3.01
_cell_measurement_theta_max     27.34
_cell_measurement_temperature     296(2)
_exptl_crystal_description     'Prism'
_exptl_crystal_colour     'Colorless'
_exptl_crystal_size_max     0.4000
_exptl_crystal_size_mid     0.3000
_exptl_crystal_size_min     0.2000
_exptl_crystal_density_diffrn     1.454
_exptl_crystal_density_meas     ?
_exptl_crystal_density_method     'not measured'
_exptl_crystal_F_000     1144
_exptl_absorpt_coefficient_mu     1.790
_exptl_absorpt_correction_type     multi-scan
_exptl_absorpt_process_details     '(<i>CrystalClear</i>; Rigaku, 2005)'
_exptl_absorpt_correction_T_min     0.530
_exptl_absorpt_correction_T_max     0.699
_exptl_special_details
;
;
_diffrn_ambient_temperature     296(2)
_diffrn_radiation_type     MoK\a
_diffrn_radiation_wavelength     0.71073
_diffrn_radiation_source     'fine-focus sealed tube'
_diffrn_radiation_monochromator     graphite
_diffrn_measurement_device_type     'Rigaku SCXmini'
_diffrn_measurement_method     'CCD_Profile_fitting'
_diffrn_detector_area_resol_mean     28.5714
_diffrn_reflns_number     25007
_diffrn_reflns_av_R_equivalents     0.0660
_diffrn_reflns_av_sigmaI/netI     0.0519
_diffrn_reflns_theta_min     3.01
_diffrn_reflns_theta_max     27.34
_diffrn_reflns_theta_full     27.34
_diffrn_measured_fraction_theta_max     0.993
_diffrn_measured_fraction_theta_full     0.993
_diffrn_reflns_limit_h_min     -15
_diffrn_reflns_limit_h_max     15
_diffrn_reflns_limit_k_min     -17
_diffrn_reflns_limit_k_max     17
_diffrn_reflns_limit_l_min     -20
_diffrn_reflns_limit_l_max     20
_diffrn_standards_number     0
_diffrn_standards_interval_count     .
_diffrn_standards_interval_time     .
_diffrn_standards_decay_%     ?
_refine_special_details
;
Refinement of <i>F</i>^2^ against ALL reflections. The weighted <i>R</i>-factor
<i>wR</i> and goodness of fit <i>S</i> are based on <i>F</i>^2^, conventional
<i>R</i>-factors <i>R</i> are based on <i>F</i>, with <i>F</i> set to zero for
negative <i>F</i>^2^. The threshold expression of <i>F</i>^2^ >
\s(<i>F</i>^2^) is used only for calculating <i>R</i>-factors(gt) <i>etc</i>.
and is not relevant to the choice of reflections for refinement.
<i>R</i>-factors based on <i>F</i>^2^ are statistically about twice as large
as those based on <i>F</i>, and <i>R</i>- factors based on ALL data will be
even larger.
;
_reflns_number_total     5665
_reflns_number_gt     4005
_reflns_threshold_expression     I>2\s(I)
_refine_ls_structure_factor_coef     Fsqd
_refine_ls_matrix_type     full
_refine_ls_R_factor_all     0.0900
_refine_ls_R_factor_gt     0.0604
_refine_ls_wR_factor_gt     0.1401
_refine_ls_wR_factor_ref     0.1570
_refine_ls_goodness_of_fit_ref     1.087
_refine_ls_restrained_S_all     1.087
_refine_ls_number_reflns     5665
_refine_ls_number_parameters     289
_refine_ls_number_restraints     0
_refine_ls_hydrogen_treatment     constr
_refine_ls_weighting_scheme     calc
_refine_ls_weighting_details
         'calc w=1/[\s^2^(Fo^2^)+(0.0769P)^2^+0.8528P] where P=(Fo^2^+2Fc^2^)/3'
_atom_sites_solution_hydrogens     geom
_atom_sites_solution_primary     direct
_atom_sites_solution_secondary     difmap
_refine_ls_shift/su_max     0.001
_refine_ls_shift/su_mean     0.000
_refine_diff_density_max     0.405
_refine_diff_density_min     -0.979
_refine_ls_extinction_method     none
_refine_ls_extinction_coef     ?
loop_
    _atom_type_symbol
    _atom_type_description
    _atom_type_scat_dispersion_real
    _atom_type_scat_dispersion_imag
    _atom_type_scat_source
    'C' 'C' 0.0033 0.0016
                         'International Tables Vol C Tables 4.2.6.8 and 6.1.1.4'
    'H' 'H' 0.0000 0.0000
                         'International Tables Vol C Tables 4.2.6.8 and 6.1.1.4'
    'N' 'N' 0.0061 0.0033
                         'International Tables Vol C Tables 4.2.6.8 and 6.1.1.4'
    'O' 'O' 0.0106 0.0060
                         'International Tables Vol C Tables 4.2.6.8 and 6.1.1.4'
    'Cl' 'Cl' 0.1484 0.1585
                         'International Tables Vol C Tables 4.2.6.8 and 6.1.1.4'
    'Br' 'Br' -0.2901 2.4595
                         'International Tables Vol C Tables 4.2.6.8 and 6.1.1.4'
_computing_data_collection     '<i>CrystalClear</i> (Rigaku, 2005)'
_computing_cell_refinement     '<i>CrystalClear</i> (Rigaku, 2005)'
_computing_data_reduction     '<i>CrystalClear</i> (Rigaku, 2005)'
_computing_structure_solution     '<i>SHELXS97</i> (Sheldrick, 2008)'
_computing_structure_refinement     '<i>SHELXL97</i> (Sheldrick, 2008)'
_computing_molecular_graphics     '<i>SHELXTL</i> (Sheldrick, 2008)'
_computing_publication_material     '<i>SHELXTL</i> (Sheldrick, 2008)'
loop_
    _atom_site_type_symbol
    _atom_site_label
    _atom_site_fract_x
    _atom_site_fract_y
    _atom_site_fract_z
    _atom_site_U_iso_or_equiv
    _atom_site_adp_type
    _atom_site_calc_flag
    _atom_site_refinement_flags
    _atom_site_occupancy
    _atom_site_disorder_assembly
    _atom_site_disorder_group
    Br Br1 0.19928(4) 1.01458(3) -0.00712(3) 0.06334(18) Uani d . 1 . .
    O O8 0.0452(2) 0.60635(19) 0.30049(15) 0.0495(6) Uani d . 1 . .
    N N1 0.2459(2) 0.72782(19) 0.29922(16) 0.0367(6) Uani d . 1 . .
    H H1A 0.1796 0.7195 0.3206 0.055 Uiso calc R 1 . .
    H H1B 0.2937 0.7545 0.3389 0.055 Uiso calc R 1 . .
    H H1E 0.2719 0.6692 0.2833 0.055 Uiso calc R 1 . .
    O O9 0.0542(2) 0.78578(18) 0.39854(15) 0.0499(6) Uani d . 1 . .
    C C15 0.3203(3) 0.8828(2) 0.1107(2) 0.0370(7) Uani d . 1 . .
    C C16 0.2147(3) 0.9217(2) 0.08602(19) 0.0398(7) Uani d . 1 . .
    O O6 0.4462(2) 0.59829(19) 0.29366(17) 0.0551(7) Uani d . 1 . .
    O O5 0.4715(2) 0.78411(19) 0.37212(16) 0.0518(6) Uani d . 1 . .
    O O7 0.2319(2) 0.53548(19) 0.21645(17) 0.0554(7) Uani d . 1 . .
    O O10 0.2751(2) 0.84908(18) 0.45312(16) 0.0506(6) Uani d . 1 . .
    C C13 0.2336(3) 0.7946(2) 0.22444(19) 0.0332(7) Uani d . 1 . .
    C C17 0.1196(3) 0.8976(3) 0.1282(2) 0.0453(8) Uani d . 1 . .
    H H17A 0.0503 0.9242 0.1098 0.054 Uiso calc R 1 . .
    C C18 0.1292(3) 0.8336(2) 0.1982(2) 0.0415(8) Uani d . 1 . .
    H H18A 0.0664 0.8171 0.2270 0.050 Uiso calc R 1 . .
    C C14 0.3275(3) 0.8187(2) 0.1809(2) 0.0398(7) Uani d . 1 . .
    H H14A 0.3966 0.7914 0.1990 0.048 Uiso calc R 1 . .
    C C11 0.5624(3) 0.7135(3) 0.3751(3) 0.0545(10) Uani d . 1 . .
    H H11A 0.5601 0.6721 0.4256 0.065 Uiso calc R 1 . .
    H H11B 0.6335 0.7484 0.3781 0.065 Uiso calc R 1 . .
    C C6 -0.0296(3) 0.7105(3) 0.4065(2) 0.0537(9) Uani d . 1 . .
    H H6A -0.0976 0.7405 0.4250 0.064 Uiso calc R 1 . .
    H H6B -0.0033 0.6619 0.4490 0.064 Uiso calc R 1 . .
    C C10 0.4740(3) 0.8459(3) 0.4471(3) 0.0600(10) Uani d . 1 . .
    H H10A 0.5406 0.8872 0.4499 0.072 Uiso calc R 1 . .
    H H10B 0.4766 0.8045 0.4979 0.072 Uiso calc R 1 . .
    C C7 0.0804(3) 0.8360(3) 0.4778(2) 0.0562(10) Uani d . 1 . .
    H H7A 0.1013 0.7881 0.5224 0.067 Uiso calc R 1 . .
    H H7B 0.0155 0.8726 0.4944 0.067 Uiso calc R 1 . .
    C C19 0.4241(3) 0.9087(3) 0.0644(3) 0.0580(10) Uani d . 1 . .
    H H19A 0.4878 0.8747 0.0911 0.087 Uiso calc R 1 . .
    H H19B 0.4366 0.9792 0.0673 0.087 Uiso calc R 1 . .
    H H19C 0.4132 0.8887 0.0056 0.087 Uiso calc R 1 . .
    C C8 0.1762(3) 0.9065(3) 0.4666(3) 0.0579(10) Uani d . 1 . .
    H H8A 0.1585 0.9496 0.4180 0.070 Uiso calc R 1 . .
    H H8B 0.1891 0.9476 0.5172 0.070 Uiso calc R 1 . .
    C C3 0.1271(4) 0.4814(3) 0.2176(3) 0.0600(10) Uani d . 1 . .
    H H3A 0.1286 0.4386 0.2675 0.072 Uiso calc R 1 . .
    H H3B 0.1164 0.4401 0.1670 0.072 Uiso calc R 1 . .
    C C5 -0.0538(3) 0.6604(3) 0.3215(2) 0.0517(9) Uani d . 1 . .
    H H5A -0.1164 0.6149 0.3244 0.062 Uiso calc R 1 . .
    H H5B -0.0733 0.7096 0.2778 0.062 Uiso calc R 1 . .
    C C4 0.0330(3) 0.5545(3) 0.2200(2) 0.0539(9) Uani d . 1 . .
    H H4A 0.0356 0.6014 0.1731 0.065 Uiso calc R 1 . .
    H H4B -0.0383 0.5201 0.2144 0.065 Uiso calc R 1 . .
    C C9 0.3713(3) 0.9105(3) 0.4438(3) 0.0583(10) Uani d . 1 . .
    H H9A 0.3780 0.9592 0.4895 0.070 Uiso calc R 1 . .
    H H9B 0.3633 0.9457 0.3897 0.070 Uiso calc R 1 . .
    C C12 0.5517(3) 0.6502(3) 0.2967(3) 0.0573(10) Uani d . 1 . .
    H H12A 0.5554 0.6914 0.2462 0.069 Uiso calc R 1 . .
    H H12B 0.6128 0.6027 0.2978 0.069 Uiso calc R 1 . .
    C C1 0.4329(4) 0.5300(4) 0.2234(4) 0.0794(15) Uani d . 1 . .
    H H1C 0.4969 0.4856 0.2243 0.095 Uiso calc R 1 . .
    H H1D 0.4290 0.5664 0.1698 0.095 Uiso calc R 1 . .
    C C2 0.3278(4) 0.4705(3) 0.2295(4) 0.0794(15) Uani d . 1 . .
    H H2A 0.3239 0.4185 0.1866 0.095 Uiso calc R 1 . .
    H H2B 0.3280 0.4395 0.2854 0.095 Uiso calc R 1 . .
    Cl Cl2 0.75937(7) 0.70425(7) 0.09959(6) 0.0485(2) Uani d . 1 . .
    O O2 0.7570(3) 0.6235(2) 0.15986(19) 0.0709(8) Uani d . 1 . .
    O O1 0.6613(3) 0.7637(3) 0.1044(3) 0.0979(12) Uani d . 1 . .
    O O4 0.7607(3) 0.6624(3) 0.01394(19) 0.0784(9) Uani d . 1 . .
    O O3 0.8582(3) 0.7636(3) 0.1177(2) 0.0849(10) Uani d . 1 . .
loop_
    _atom_site_aniso_label
    _atom_site_aniso_U_11
    _atom_site_aniso_U_22
    _atom_site_aniso_U_33
    _atom_site_aniso_U_12
    _atom_site_aniso_U_13
    _atom_site_aniso_U_23
    Br1 0.0687(3) 0.0700(3) 0.0526(3) 0.0157(2) 0.0132(2) 0.02676(19)
    O8 0.0416(13) 0.0607(16) 0.0458(13) -0.0055(11) -0.0003(11) -0.0053(11)
    N1 0.0388(14) 0.0358(14) 0.0359(14) -0.0015(11) 0.0058(11) 0.0020(11)
    O9 0.0502(14) 0.0543(15) 0.0469(14) -0.0092(11) 0.0152(11) -0.0020(11)
    C15 0.0384(17) 0.0343(16) 0.0393(17) 0.0015(13) 0.0110(14) -0.0005(13)
    C16 0.052(2) 0.0352(17) 0.0332(16) 0.0051(14) 0.0053(14) 0.0025(13)
    O6 0.0451(14) 0.0589(16) 0.0627(16) 0.0068(12) 0.0125(12) -0.0091(13)
    O5 0.0417(14) 0.0535(15) 0.0588(16) 0.0012(11) -0.0066(12) 0.0054(12)
    O7 0.0568(16) 0.0443(14) 0.0657(17) 0.0002(12) 0.0081(13) -0.0090(12)
    O10 0.0548(15) 0.0390(13) 0.0585(16) -0.0048(11) 0.0074(12) -0.0054(11)
    C13 0.0372(16) 0.0302(15) 0.0326(15) -0.0003(12) 0.0049(13) 0.0004(12)
    C17 0.0337(17) 0.053(2) 0.050(2) 0.0103(15) 0.0032(15) 0.0062(16)
    C18 0.0326(17) 0.0468(19) 0.0459(18) 0.0020(14) 0.0089(14) 0.0067(15)
    C14 0.0338(17) 0.0399(18) 0.0461(18) 0.0050(14) 0.0054(14) 0.0034(14)
    C11 0.0356(19) 0.056(2) 0.072(3) -0.0006(16) 0.0029(18) 0.019(2)
    C6 0.044(2) 0.064(2) 0.056(2) -0.0041(17) 0.0191(17) 0.0041(18)
    C10 0.053(2) 0.050(2) 0.073(3) -0.0102(18) -0.016(2) -0.007(2)
    C7 0.065(3) 0.059(2) 0.047(2) -0.0005(19) 0.0175(18) -0.0075(17)
    C19 0.047(2) 0.061(2) 0.068(3) 0.0070(18) 0.0247(19) 0.015(2)
    C8 0.066(3) 0.051(2) 0.058(2) 0.0028(19) 0.0092(19) -0.0115(18)
    C3 0.072(3) 0.046(2) 0.062(3) -0.0129(19) 0.003(2) -0.0103(18)
    C5 0.0389(19) 0.057(2) 0.059(2) -0.0073(17) 0.0030(17) 0.0075(18)
    C4 0.059(2) 0.058(2) 0.045(2) -0.0166(19) -0.0031(17) -0.0041(17)
    C9 0.056(2) 0.045(2) 0.073(3) -0.0110(18) -0.004(2) -0.0066(18)
    C12 0.0360(19) 0.073(3) 0.064(2) 0.0088(18) 0.0142(17) 0.013(2)
    C1 0.065(3) 0.084(3) 0.091(4) 0.021(2) 0.015(3) -0.035(3)
    C2 0.080(3) 0.051(3) 0.107(4) 0.008(2) 0.003(3) -0.032(3)
    Cl2 0.0381(4) 0.0543(5) 0.0526(5) 0.0011(4) -0.0005(4) 0.0077(4)
    O2 0.075(2) 0.0661(19) 0.0713(19) -0.0057(15) 0.0047(15) 0.0206(15)
    O1 0.074(2) 0.105(3) 0.114(3) 0.043(2) 0.002(2) -0.002(2)
    O4 0.080(2) 0.101(3) 0.0551(18) -0.0078(19) 0.0068(15) -0.0074(16)
    O3 0.074(2) 0.097(2) 0.081(2) -0.0366(19) -0.0162(17) 0.0177(18)
_geom_special_details
;
All e.s.d.'s (except the e.s.d. in the dihedral angle between two l.s. planes)
are estimated using the full covariance matrix. The cell e.s.d.'s are taken
into account individually in the estimation of e.s.d.'s in distances, angles
and torsion angles; correlations between e.s.d.'s in cell parameters are only
used when they are defined by crystal symmetry. An approximate (isotropic)
treatment of cell e.s.d.'s is used for estimating e.s.d.'s involving l.s.
planes.
;
loop_
    _geom_bond_atom_site_label_1
    _geom_bond_atom_site_label_2
    _geom_bond_site_symmetry_2
    _geom_bond_distance
    _geom_bond_publ_flag
    Br1 C16 . 1.921(3) ?
    O8 C4 . 1.440(4) ?
    O8 C5 . 1.448(4) ?
    N1 C13 . 1.476(4) ?
    N1 H1A . 0.8900 ?
    N1 H1B . 0.8900 ?
    N1 H1E . 0.8900 ?
    O9 C7 . 1.430(4) ?
    O9 C6 . 1.437(4) ?
    C15 C14 . 1.396(4) ?
    C15 C16 . 1.397(4) ?
    C15 C19 . 1.523(4) ?
    C16 C17 . 1.393(5) ?
    O6 C1 . 1.435(5) ?
    O6 C12 . 1.440(4) ?
    O5 C10 . 1.437(5) ?
    O5 C11 . 1.442(4) ?
    O7 C2 . 1.445(5) ?
    O7 C3 . 1.451(5) ?
    O10 C9 . 1.432(4) ?
    O10 C8 . 1.440(4) ?
    C13 C18 . 1.390(4) ?
    C13 C14 . 1.394(4) ?
    C17 C18 . 1.393(4) ?
    C17 H17A . 0.9300 ?
    C18 H18A . 0.9300 ?
    C14 H14A . 0.9300 ?
    C11 C12 . 1.493(6) ?
    C11 H11A . 0.9700 ?
    C11 H11B . 0.9700 ?
    C6 C5 . 1.503(5) ?
    C6 H6A . 0.9700 ?
    C6 H6B . 0.9700 ?
    C10 C9 . 1.503(5) ?
    C10 H10A . 0.9700 ?
    C10 H10B . 0.9700 ?
    C7 C8 . 1.507(5) ?
    C7 H7A . 0.9700 ?
    C7 H7B . 0.9700 ?
    C19 H19A . 0.9600 ?
    C19 H19B . 0.9600 ?
    C19 H19C . 0.9600 ?
    C8 H8A . 0.9700 ?
    C8 H8B . 0.9700 ?
    C3 C4 . 1.497(6) ?
    C3 H3A . 0.9700 ?
    C3 H3B . 0.9700 ?
    C5 H5A . 0.9700 ?
    C5 H5B . 0.9700 ?
    C4 H4A . 0.9700 ?
    C4 H4B . 0.9700 ?
    C9 H9A . 0.9700 ?
    C9 H9B . 0.9700 ?
    C12 H12A . 0.9700 ?
    C12 H12B . 0.9700 ?
    C1 C2 . 1.498(7) ?
    C1 H1C . 0.9700 ?
    C1 H1D . 0.9700 ?
    C2 H2A . 0.9700 ?
    C2 H2B . 0.9700 ?
    Cl2 O1 . 1.426(3) ?
    Cl2 O3 . 1.439(3) ?
    Cl2 O2 . 1.441(3) ?
    Cl2 O4 . 1.457(3) ?
loop_
    _geom_angle_atom_site_label_1
    _geom_angle_atom_site_label_2
    _geom_angle_atom_site_label_3
    _geom_angle_site_symmetry_1
    _geom_angle_site_symmetry_3
    _geom_angle
    _geom_angle_publ_flag
    C4 O8 C5 . . 114.1(3) ?
    C13 N1 H1A . . 109.5 ?
    C13 N1 H1B . . 109.5 ?
    H1A N1 H1B . . 109.5 ?
    C13 N1 H1E . . 109.5 ?
    H1A N1 H1E . . 109.5 ?
    H1B N1 H1E . . 109.5 ?
    C7 O9 C6 . . 111.6(3) ?
    C14 C15 C16 . . 117.0(3) ?
    C14 C15 C19 . . 120.6(3) ?
    C16 C15 C19 . . 122.3(3) ?
    C17 C16 C15 . . 122.3(3) ?
    C17 C16 Br1 . . 118.3(2) ?
    C15 C16 Br1 . . 119.4(2) ?
    C1 O6 C12 . . 112.7(3) ?
    C10 O5 C11 . . 112.5(3) ?
    C2 O7 C3 . . 112.0(3) ?
    C9 O10 C8 . . 112.4(3) ?
    C18 C13 C14 . . 120.5(3) ?
    C18 C13 N1 . . 120.1(3) ?
    C14 C13 N1 . . 119.4(3) ?
    C18 C17 C16 . . 119.5(3) ?
    C18 C17 H17A . . 120.2 ?
    C16 C17 H17A . . 120.2 ?
    C13 C18 C17 . . 119.2(3) ?
    C13 C18 H18A . . 120.4 ?
    C17 C18 H18A . . 120.4 ?
    C13 C14 C15 . . 121.4(3) ?
    C13 C14 H14A . . 119.3 ?
    C15 C14 H14A . . 119.3 ?
    O5 C11 C12 . . 109.2(3) ?
    O5 C11 H11A . . 109.8 ?
    C12 C11 H11A . . 109.8 ?
    O5 C11 H11B . . 109.8 ?
    C12 C11 H11B . . 109.8 ?
    H11A C11 H11B . . 108.3 ?
    O9 C6 C5 . . 109.3(3) ?
    O9 C6 H6A . . 109.8 ?
    C5 C6 H6A . . 109.8 ?
    O9 C6 H6B . . 109.8 ?
    C5 C6 H6B . . 109.8 ?
    H6A C6 H6B . . 108.3 ?
    O5 C10 C9 . . 109.7(3) ?
    O5 C10 H10A . . 109.7 ?
    C9 C10 H10A . . 109.7 ?
    O5 C10 H10B . . 109.7 ?
    C9 C10 H10B . . 109.7 ?
    H10A C10 H10B . . 108.2 ?
    O9 C7 C8 . . 108.5(3) ?
    O9 C7 H7A . . 110.0 ?
    C8 C7 H7A . . 110.0 ?
    O9 C7 H7B . . 110.0 ?
    C8 C7 H7B . . 110.0 ?
    H7A C7 H7B . . 108.4 ?
    C15 C19 H19A . . 109.5 ?
    C15 C19 H19B . . 109.5 ?
    H19A C19 H19B . . 109.5 ?
    C15 C19 H19C . . 109.5 ?
    H19A C19 H19C . . 109.5 ?
    H19B C19 H19C . . 109.5 ?
    O10 C8 C7 . . 108.7(3) ?
    O10 C8 H8A . . 110.0 ?
    C7 C8 H8A . . 110.0 ?
    O10 C8 H8B . . 110.0 ?
    C7 C8 H8B . . 110.0 ?
    H8A C8 H8B . . 108.3 ?
    O7 C3 C4 . . 108.9(3) ?
    O7 C3 H3A . . 109.9 ?
    C4 C3 H3A . . 109.9 ?
    O7 C3 H3B . . 109.9 ?
    C4 C3 H3B . . 109.9 ?
    H3A C3 H3B . . 108.3 ?
    O8 C5 C6 . . 108.5(3) ?
    O8 C5 H5A . . 110.0 ?
    C6 C5 H5A . . 110.0 ?
    O8 C5 H5B . . 110.0 ?
    C6 C5 H5B . . 110.0 ?
    H5A C5 H5B . . 108.4 ?
    O8 C4 C3 . . 108.0(3) ?
    O8 C4 H4A . . 110.1 ?
    C3 C4 H4A . . 110.1 ?
    O8 C4 H4B . . 110.1 ?
    C3 C4 H4B . . 110.1 ?
    H4A C4 H4B . . 108.4 ?
    O10 C9 C10 . . 108.9(3) ?
    O10 C9 H9A . . 109.9 ?
    C10 C9 H9A . . 109.9 ?
    O10 C9 H9B . . 109.9 ?
    C10 C9 H9B . . 109.9 ?
    H9A C9 H9B . . 108.3 ?
    O6 C12 C11 . . 109.1(3) ?
    O6 C12 H12A . . 109.9 ?
    C11 C12 H12A . . 109.9 ?
    O6 C12 H12B . . 109.9 ?
    C11 C12 H12B . . 109.9 ?
    H12A C12 H12B . . 108.3 ?
    O6 C1 C2 . . 109.9(4) ?
    O6 C1 H1C . . 109.7 ?
    C2 C1 H1C . . 109.7 ?
    O6 C1 H1D . . 109.7 ?
    C2 C1 H1D . . 109.7 ?
    H1C C1 H1D . . 108.2 ?
    O7 C2 C1 . . 109.3(4) ?
    O7 C2 H2A . . 109.8 ?
    C1 C2 H2A . . 109.8 ?
    O7 C2 H2B . . 109.8 ?
    C1 C2 H2B . . 109.8 ?
    H2A C2 H2B . . 108.3 ?
    O1 Cl2 O3 . . 110.3(2) ?
    O1 Cl2 O2 . . 109.5(2) ?
    O3 Cl2 O2 . . 110.04(19) ?
    O1 Cl2 O4 . . 109.1(2) ?
    O3 Cl2 O4 . . 109.5(2) ?
    O2 Cl2 O4 . . 108.4(2) ?
loop_
    _geom_torsion_atom_site_label_1
    _geom_torsion_atom_site_label_2
    _geom_torsion_atom_site_label_3
    _geom_torsion_atom_site_label_4
    _geom_torsion_site_symmetry_1
    _geom_torsion_site_symmetry_2
    _geom_torsion_site_symmetry_3
    _geom_torsion_site_symmetry_4
    _geom_torsion
    _geom_torsion_publ_flag
    C14 C15 C16 C17 . . . . -0.6(5) ?
    C19 C15 C16 C17 . . . . 179.8(3) ?
    C14 C15 C16 Br1 . . . . 177.5(2) ?
    C19 C15 C16 Br1 . . . . -2.1(4) ?
    C15 C16 C17 C18 . . . . 0.7(5) ?
    Br1 C16 C17 C18 . . . . -177.4(3) ?
    C14 C13 C18 C17 . . . . -0.5(5) ?
    N1 C13 C18 C17 . . . . 179.1(3) ?
    C16 C17 C18 C13 . . . . -0.2(5) ?
    C18 C13 C14 C15 . . . . 0.6(5) ?
    N1 C13 C14 C15 . . . . -178.9(3) ?
    C16 C15 C14 C13 . . . . -0.1(5) ?
    C19 C15 C14 C13 . . . . 179.6(3) ?
    C10 O5 C11 C12 . . . . 178.1(3) ?
    C7 O9 C6 C5 . . . . 180.0(3) ?
    C11 O5 C10 C9 . . . . -174.4(3) ?
    C6 O9 C7 C8 . . . . 174.6(3) ?
    C9 O10 C8 C7 . . . . -178.6(3) ?
    O9 C7 C8 O10 . . . . -67.0(4) ?
    C2 O7 C3 C4 . . . . 169.7(4) ?
    C4 O8 C5 C6 . . . . 180.0(3) ?
    O9 C6 C5 O8 . . . . 66.3(4) ?
    C5 O8 C4 C3 . . . . -164.9(3) ?
    O7 C3 C4 O8 . . . . -66.0(4) ?
    C8 O10 C9 C10 . . . . 169.2(3) ?
    O5 C10 C9 O10 . . . . 68.3(4) ?
    C1 O6 C12 C11 . . . . -175.7(4) ?
    O5 C11 C12 O6 . . . . -60.0(4) ?
    C12 O6 C1 C2 . . . . 173.7(4) ?
    C3 O7 C2 C1 . . . . 177.2(4) ?
    O6 C1 C2 O7 . . . . 67.1(5) ?
loop_
    _geom_hbond_atom_site_label_D
    _geom_hbond_atom_site_label_H
    _geom_hbond_atom_site_label_A
    _geom_hbond_site_symmetry_A
    _geom_hbond_distance_DH
    _geom_hbond_distance_HA
    _geom_hbond_distance_DA
    _geom_hbond_angle_DHA
    N1 H1B O5 . 0.89 2.19 2.955(4) 144
    N1 H1E O6 . 0.89 2.29 2.970(4) 133
    N1 H1E O7 . 0.89 2.12 2.893(4) 145
    N1 H1A O8 . 0.89 2.22 2.905(4) 134
    N1 H1A O9 . 0.89 2.19 2.966(4) 145
    N1 H1B O10 . 0.89 2.22 2.912(4) 134
data_global
_journal_date_recd_electronic     2011-01-22
_journal_date_accepted     2011-01-27
_journal_name_full     'Acta Crystallographica, Section E'
_journal_year     2011
_journal_volume     67
_journal_issue      3
_journal_page_first     o579
_journal_page_last     o579
_journal_paper_category     QO
_journal_coeditor_code     JH2260
_publ_contact_author_name     'Min-min,Zhao*'
_publ_contact_author_address
;
Ordered Matter Science Research Center,
College of Chemistry and Chemical,
Engineering, Southeast UniVersity,
Nanjing 211189, People's Republic of China
;
_publ_contact_author_email     'xqchem@yahoo.com.cn'
_publ_contact_author_fax     '86-25-52090626'
_publ_contact_author_phone     '86-25-52090626'
_publ_section_title
;
4-Bromo-3-methylanilinium perchlorate 18-crown-6 clathrate
;
loop_
    _publ_author_name
    _publ_author_footnote
    _publ_author_address
    'Xu, Qian' .
;
Ordered Matter Science Research Center,
College of Chemistry and Chemical,
Engineering, Southeast University,
Nanjing 211189, People's Republic of China
;
    'Zhao, Min Min' .
;
Ordered Matter Science Research Center,
College of Chemistry and Chemical,
Engineering, Southeast University,
Nanjing 211189, People's Republic of China
;
