# Supplementary material for: 4-Bromo-3-methyl­anilinium perchlorate 18-crown-6 clathrate
Source: Acta Crystallogr Sect E Struct Rep Online. 2011 Feb 5;67(Pt 3):o579. doi: 10.1107/S1600536811003540 (PMC3052115; doi:10.1107/S1600536811003540)
Supplement: Supplementary file 2 [file e-67-0o579-Isup2.hkl]

# 
# h,k,l, Fc-squared, Fo-squared, sigma(Fo-squared) and status flag 
# 
data_I
_shelx_title ' 1 in P2(1)/c' 
_shelx_refln_list_code          4 
_shelx_F_calc_maximum      273.53 
_exptl_crystal_F_000      1144.00 
_reflns_d_resolution_high  0.7738 
 
loop_ 
 _symmetry_equiv_pos_as_xyz 
 'x, y, z' 
 '-x, y+1/2, -z+1/2' 
 '-x, -y, -z' 
 'x, -y-1/2, z-1/2' 
 
_cell_length_a    11.9670 
_cell_length_b    13.4458 
_cell_length_c    15.6766 
_cell_angle_alpha  90.000 
_cell_angle_beta   94.051 
_cell_angle_gamma  90.000 
 
_shelx_F_squared_multiplier     1.000 
 
loop_ 
 _refln_index_h 
 _refln_index_k 
 _refln_index_l 
 _refln_F_squared_calc 
 _refln_F_squared_meas 
 _refln_F_squared_sigma 
 _refln_observed_status 
   2   0   0    18962.72    12029.97    214.88 o 
   3   0   0    13797.20    11121.52    556.42 o 
   4   0   0    20208.87    16607.74    392.92 o 
   5   0   0     6639.13     6462.48    153.53 o 
   6   0   0     3107.85     3148.40     80.22 o 
   7   0   0     3842.57     3949.82    115.97 o 
   8   0   0      828.81      833.40     31.30 o 
   9   0   0     3360.32     3327.71    115.68 o 
  10   0   0     1625.03     1423.94     59.50 o 
  11   0   0      744.54      800.04     69.10 o 
  12   0   0      221.53      284.01     35.69 o 
  13   0   0       36.98       30.48     25.12 o 
  14   0   0      165.78      206.99     69.24 o 
  15   0   0        1.53       29.71     41.24 o 
   2   1   0        2.29       13.98      3.13 o 
   3   1   0     5087.05     5183.28     88.37 o 
   4   1   0     1196.05     1059.54     27.57 o 
   5   1   0      262.57      341.31     12.90 o 
   6   1   0      721.06      595.86     15.04 o 
   7   1   0     1159.25     1159.62     27.10 o 
   8   1   0       18.71       20.95      7.81 o 
   9   1   0      128.28      125.89      8.43 o 
  10   1   0      457.39      383.59     16.92 o 
  11   1   0      388.25      349.03     30.39 o 
  12   1   0       18.58       21.42     15.17 o 
  13   1   0        0.96      -15.89     15.89 o 
  14   1   0      182.06      197.27     30.78 o 
  15   1   0        2.70        8.33     17.05 o 
   0   2   0      893.98      911.57     24.00 o 
   1   2   0      565.97      607.91     13.35 o 
   2   2   0     3897.60     2262.07    117.38 o 
   3   2   0     7210.63     6681.23    122.07 o 
   4   2   0     1964.77     1997.13     41.71 o 
   5   2   0    13043.53    11622.38    317.67 o 
   6   2   0     2632.30     2729.88    101.23 o 
   7   2   0      661.01      681.01     17.30 o 
   8   2   0     3799.03     3978.87     93.20 o 
   9   2   0       40.67       34.61      7.12 o 
  10   2   0     3794.51     3700.82    100.77 o 
  11   2   0      330.56      410.97     33.09 o 
  12   2   0      653.37      617.13     46.03 o 
  13   2   0      474.83      457.93     36.48 o 
  14   2   0      131.12      107.47     20.17 o 
  15   2   0       68.93       60.58     30.97 o 
   1   3   0     8540.05     7672.57    275.59 o 
   2   3   0      784.69      762.92     21.33 o 
   3   3   0     6931.73     6358.31    122.50 o 
   4   3   0      124.54      151.95      5.26 o 
   5   3   0       21.67       23.84      5.82 o 
   6   3   0        6.10       -2.40      5.68 o 
   7   3   0       62.59       60.83      7.34 o 
   8   3   0      410.23      452.34     28.51 o 
   9   3   0      289.12      274.33     15.18 o 
  10   3   0      579.92      577.28     24.89 o 
  11   3   0      159.20      137.55     13.27 o 
  12   3   0       88.35       98.65     17.43 o 
  13   3   0        4.05       34.34     36.21 o 
  14   3   0       64.16       48.47     23.12 o 
  15   3   0       17.69       23.46     23.27 o 
   0   4   0     5688.31     5387.45    206.36 o 
   1   4   0     1539.72     1553.97     33.68 o 
   2   4   0    10142.38     9266.15    301.15 o 
   3   4   0     5629.35     5670.07     94.01 o 
   4   4   0       92.07      177.37      7.30 o 
   5   4   0     5050.51     5041.99    102.31 o 
   6   4   0      811.22      636.11     17.36 o 
   7   4   0     2512.29     2690.35     85.28 o 
   8   4   0      186.21      197.28     22.27 o 
   9   4   0      273.85      326.77     27.62 o 
  10   4   0      261.57      263.50     15.36 o 
  11   4   0        5.71       13.65     11.31 o 
  12   4   0        3.75       33.66     17.65 o 
  13   4   0       20.84       41.37     18.08 o 
  14   4   0        3.82       13.19     17.08 o 
   1   5   0     1442.02     1484.97     25.06 o 
   2   5   0      353.37      329.44     11.78 o 
   3   5   0       28.13       38.38      4.47 o 
   4   5   0      833.92     1081.63     24.23 o 
   5   5   0     5935.63     6541.63    142.51 o 
   6   5   0      543.54      644.55     35.16 o 
   7   5   0      258.26      291.79     13.85 o 
   8   5   0       68.13      103.22     12.80 o 
   9   5   0      247.33      307.88     22.03 o 
  10   5   0       10.82       98.52     22.38 o 
  11   5   0      243.93      251.09     19.42 o 
  12   5   0       13.99       -2.94     12.51 o 
  13   5   0        1.34       20.99     26.71 o 
  14   5   0      110.77      184.45     37.13 o 
   0   6   0     2270.38     2505.56     68.23 o 
   1   6   0      760.78      822.33     16.01 o 
   2   6   0     4204.53     4308.58     75.61 o 
   3   6   0     2329.38     2234.92     97.66 o 
   4   6   0     1811.52     1978.49     41.61 o 
   5   6   0      220.45      241.38     10.76 o 
   6   6   0        6.05       26.96      9.45 o 
   7   6   0      587.71      641.19     24.13 o 
   8   6   0      405.91      399.64     20.10 o 
   9   6   0        2.30       64.16     22.52 o 
  10   6   0      440.21      448.89     30.43 o 
  11   6   0       33.50       83.35     22.99 o 
  12   6   0       12.64       40.99     19.21 o 
  13   6   0       27.46       17.83     20.30 o 
  14   6   0        0.11      -15.00     22.13 o 
   1   7   0     2304.38     2376.23     53.79 o 
   2   7   0      315.01      291.46      9.06 o 
   3   7   0      119.07       88.70      5.52 o 
   4   7   0     1237.58     1241.14     30.33 o 
   5   7   0      609.11      675.68     21.09 o 
   6   7   0      933.37     1011.11     32.03 o 
   7   7   0      289.16      276.90     15.65 o 
   8   7   0       72.86       81.01     10.65 o 
   9   7   0      183.85      165.32     14.15 o 
  10   7   0       35.09       91.41     14.22 o 
  11   7   0       50.18       52.29     16.76 o 
  12   7   0        9.33       20.62     15.11 o 
  13   7   0       26.22       13.64     15.02 o 
  14   7   0        1.23       -8.31     24.03 o 
   0   8   0     1046.21      988.88     37.24 o 
   1   8   0       38.26       32.68      3.46 o 
   2   8   0      588.97      620.12     14.20 o 
   3   8   0     1017.66      991.08     23.06 o 
   4   8   0      258.95      287.48     11.49 o 
   5   8   0      217.95      213.32     12.18 o 
   6   8   0      593.62      582.91     22.43 o 
   7   8   0       15.45       22.34      8.16 o 
   8   8   0      452.31      405.46     21.34 o 
   9   8   0       15.98        7.99      8.54 o 
  10   8   0      277.10      228.05     18.15 o 
  11   8   0      173.42      145.30     16.17 o 
  12   8   0       81.00       81.32     20.37 o 
  13   8   0      115.91       82.48     36.03 o 
   1   9   0     1968.09     1940.78     53.82 o 
   2   9   0      420.52      367.84     17.78 o 
   3   9   0      327.21      271.08     11.43 o 
   4   9   0      747.59      809.57     23.21 o 
   5   9   0      600.70      628.08     21.72 o 
   6   9   0      597.59      607.50     23.40 o 
   7   9   0      756.22      857.57     34.78 o 
   8   9   0      294.31      330.21     20.37 o 
   9   9   0      248.58      276.25     18.88 o 
  10   9   0       34.21       38.91     12.43 o 
  11   9   0      188.81      228.38     30.82 o 
  12   9   0       18.87       67.46     99.65 o 
  13   9   0      164.52      156.51     48.24 o 
   0  10   0     2911.74     2832.00    146.53 o 
   1  10   0       51.15       48.59      6.92 o 
   2  10   0      319.59      349.77     21.31 o 
   3  10   0      651.33      482.22     41.62 o 
   4  10   0       85.98       92.20     15.41 o 
   5  10   0     1153.69     1081.13     42.92 o 
   6  10   0        3.35       -7.10      9.36 o 
   7  10   0      177.42      191.21     30.22 o 
   8  10   0      115.54      102.11     16.98 o 
   9  10   0       63.63       68.53     15.77 o 
  10  10   0        4.61        5.27     13.85 o 
  11  10   0       15.50        5.50     15.65 o 
  12  10   0        7.00       24.11     30.30 o 
   1  11   0     1565.29     1596.04     68.14 o 
   2  11   0      347.82      368.86     24.85 o 
   3  11   0     1457.43     1498.80     53.10 o 
   4  11   0      565.47      602.57     30.17 o 
   5  11   0       26.86       18.43      9.97 o 
   6  11   0      208.94      254.01     21.21 o 
   7  11   0       58.32       56.58     21.66 o 
   8  11   0       96.04      171.88     30.39 o 
   9  11   0       10.24       26.73     12.14 o 
  10  11   0       11.20       10.48     13.65 o 
  11  11   0       42.83       17.80     17.68 o 
   0  12   0       10.96       44.58     21.42 o 
   1  12   0       20.96       38.87     14.29 o 
   2  12   0       24.58       72.76     15.46 o 
   3  12   0      205.62      188.22     28.51 o 
   4  12   0     1006.31     1029.01     46.33 o 
   5  12   0       11.03       -7.09      9.31 o 
   6  12   0      320.56      306.82     23.52 o 
   7  12   0        6.66       12.21     15.09 o 
   8  12   0      138.81      102.08     18.09 o 
   9  12   0       71.03       76.38     17.52 o 
  10  12   0      164.09      118.74     24.77 o 
  11  12   0      150.77       57.46     54.10 o 
   1  13   0       27.73       52.28     27.77 o 
   2  13   0      170.91      184.42     23.87 o 
   3  13   0      134.04      214.18     31.47 o 
   4  13   0       26.94       63.42     28.68 o 
   5  13   0        9.24       -0.19     13.12 o 
   6  13   0      185.97      207.40     28.90 o 
   7  13   0      105.94      132.41     24.27 o 
   8  13   0       41.89       52.18     31.18 o 
   9  13   0       42.90        2.40     33.53 o 
  10  13   0       23.37       63.07     50.99 o 
   0  14   0       89.67       91.29     85.89 o 
   1  14   0        0.71      -16.41     16.41 o 
   2  14   0       15.70        5.11     12.95 o 
   3  14   0      110.37       89.53     23.51 o 
   4  14   0      304.78      239.72     28.83 o 
   5  14   0       83.62       64.39     18.38 o 
   6  14   0       28.70       31.85     18.22 o 
   7  14   0        6.38       34.93     22.48 o 
   8  14   0        1.00      -21.79     22.15 o 
   9  14   0       19.14       80.45     29.54 o 
   1  15   0       81.80      133.51     26.12 o 
   2  15   0       42.79       58.91     30.41 o 
   3  15   0        9.59        6.40     15.75 o 
   4  15   0        3.49       14.47     17.15 o 
   5  15   0       21.59       25.63     18.95 o 
   6  15   0       48.46       75.39     23.09 o 
   7  15   0       89.53       79.14     31.03 o 
   0  16   0      415.58      443.38     57.32 o 
   1  16   0        8.34       23.51     17.58 o 
   2  16   0        7.63       -1.48     25.16 o 
   3  16   0       28.43       72.99     24.88 o 
   4  16   0       28.37       27.58     18.46 o 
   5  16   0        0.38       -0.04     16.05 o 
   1  17   0      163.02      144.44     30.93 o 
   2  17   0       66.59       59.36     24.59 o 
   3  17   0        0.36       16.22     35.72 o 
 -15   1   1       56.85       29.14     23.74 o 
 -14   1   1        9.12       12.05     16.29 o 
 -13   1   1      243.39      241.88     27.70 o 
 -12   1   1      590.16      583.00     42.27 o 
 -11   1   1        1.80        5.83     12.11 o 
 -10   1   1      955.66      987.97     32.28 o 
  -9   1   1      736.72      783.95     25.38 o 
  -8   1   1     5177.20     5129.41    167.01 o 
  -7   1   1     2437.15     2606.99     75.48 o 
  -6   1   1      782.12      754.36     23.63 o 
  -5   1   1     5111.63     5003.60    112.39 o 
  -4   1   1       13.38        5.64      5.90 o 
  -3   1   1    10778.48     9843.49    174.92 o 
  -2   1   1     2133.77     2195.66     40.32 o 
   2   1   1     2078.97     2170.86     41.99 o 
   3   1   1     3161.78     2987.05     91.34 o 
   4   1   1       29.37       34.32      3.35 o 
   5   1   1     8570.65     8761.47    150.16 o 
   6   1   1     1541.04     1554.43     28.67 o 
   7   1   1       85.00       99.55      6.79 o 
   8   1   1     2966.35     2931.45     63.35 o 
   9   1   1      527.07      421.06     14.66 o 
  10   1   1     1803.36     1801.96     80.89 o 
  11   1   1        5.06       29.28     25.11 o 
  12   1   1      170.86      184.82     26.08 o 
  13   1   1      358.81      370.73     41.05 o 
  14   1   1       37.80       10.49     21.63 o 
  15   1   1      103.73       86.22     30.44 o 
 -15   2   1      243.83      165.44     37.44 o 
 -14   2   1        0.09       32.64     18.11 o 
 -13   2   1       86.48       93.30     21.16 o 
 -12   2   1      138.03      124.66     20.95 o 
 -11   2   1       85.42       89.35     10.98 o 
 -10   2   1       38.53       63.19     19.93 o 
  -9   2   1       74.43      102.89     17.07 o 
  -8   2   1      417.70      455.03     23.36 o 
  -7   2   1     1622.48     1579.36     47.05 o 
  -6   2   1     4144.94     4244.64    104.04 o 
  -5   2   1     3917.62     3577.37    204.19 o 
  -4   2   1     6785.24     6164.13     99.51 o 
  -3   2   1     2812.40     2754.33     46.70 o 
  -2   2   1     1822.27     2087.26     70.26 o 
  -1   2   1      803.99      897.27     19.76 o 
   0   2   1     1472.10     1546.55     36.59 o 
   1   2   1       16.37       34.19      1.59 o 
   2   2   1     4885.73     5016.51    133.59 o 
   3   2   1     3768.04     3585.49     85.98 o 
   4   2   1     8512.88     8194.56    138.97 o 
   5   2   1     1655.59     2112.61     37.77 o 
   6   2   1     2416.30     2772.90     70.14 o 
   7   2   1     1424.34     1306.29     29.67 o 
   8   2   1        2.26       -2.94      4.37 o 
   9   2   1      103.67       86.21      7.46 o 
  10   2   1     3787.27     3398.40     92.20 o 
  11   2   1      334.30      316.40     26.13 o 
  12   2   1       48.17       65.47     17.26 o 
  13   2   1       26.68       42.74     21.71 o 
  14   2   1       37.61       40.85     18.66 o 
  15   2   1       12.50      -13.79     18.86 o 
 -15   3   1      149.45      163.03     37.49 o 
 -14   3   1        0.10       28.45     18.10 o 
 -13   3   1        8.41       20.54     16.40 o 
 -12   3   1       14.47        2.13     20.01 o 
 -11   3   1      454.19      421.07     21.77 o 
 -10   3   1       25.10       55.04     12.33 o 
  -9   3   1      396.17      402.23     25.21 o 
  -8   3   1      119.58       92.07     12.97 o 
  -7   3   1     3763.22     3665.66    113.29 o 
  -6   3   1      200.13      219.41     10.01 o 
  -5   3   1      103.38      112.41      5.77 o 
  -4   3   1    11162.23    10403.74    210.68 o 
  -3   3   1    15591.86    13245.70    252.36 o 
  -2   3   1    20145.49    15639.30    364.10 o 
  -1   3   1    16952.02    12871.74    194.44 o 
   0   3   1    28464.69    17764.04    277.48 o 
   1   3   1    35558.98    21055.63    305.99 o 
   2   3   1    16029.75    12132.77    356.34 o 
   3   3   1     7777.06     7264.90    218.77 o 
   4   3   1     9088.99     8615.68    242.75 o 
   5   3   1    12414.94    10897.04    273.40 o 
   6   3   1     1035.06     1302.68     28.83 o 
   7   3   1     4410.12     4634.34    122.59 o 
   8   3   1      960.05      908.00     26.69 o 
   9   3   1      281.55      314.07     14.61 o 
  10   3   1     1805.16     1754.21     51.79 o 
  11   3   1       33.81       45.26     15.06 o 
  12   3   1      204.92      173.74     24.74 o 
  13   3   1        3.84       47.75     18.92 o 
  14   3   1        0.36       33.98     29.19 o 
  15   3   1        4.80       -1.20     20.21 o 
 -14   4   1       29.78       26.29     22.44 o 
 -13   4   1       37.63       42.18     17.72 o 
 -12   4   1        3.45        5.23     11.43 o 
 -11   4   1        3.65       82.91     27.11 o 
 -10   4   1       88.25       85.90     13.86 o 
  -9   4   1       53.88       92.41      9.79 o 
  -8   4   1       93.41      163.36     26.00 o 
  -7   4   1     1192.55     1332.91     36.08 o 
  -6   4   1     1243.89     1329.13     34.39 o 
  -5   4   1      195.19      255.07      9.00 o 
  -4   4   1     3026.25     3237.00     67.96 o 
  -3   4   1    13115.83    11177.41    219.25 o 
  -2   4   1      659.36      755.86     17.92 o 
  -1   4   1     3038.25     2613.76     57.16 o 
   0   4   1      383.04      549.26     11.94 o 
   1   4   1     3448.05     3142.09     70.77 o 
   2   4   1     2635.97     2462.56     49.28 o 
   3   4   1    12119.00    10454.61    288.47 o 
   4   4   1     1368.44     1083.48     21.17 o 
   5   4   1      684.37      866.70     25.61 o 
   6   4   1     4187.24     3860.06    210.61 o 
   7   4   1     1364.40     1457.02     54.66 o 
   8   4   1     1010.05      985.19     45.77 o 
   9   4   1        6.25        0.95      6.15 o 
  10   4   1      115.45      111.67     10.93 o 
  11   4   1       54.59       64.28     30.17 o 
  12   4   1       92.33       81.97     19.46 o 
  13   4   1       27.48       11.72     18.49 o 
  14   4   1       35.66       46.20     27.25 o 
 -14   5   1       80.67       92.79     36.51 o 
 -13   5   1      193.52      207.87     27.98 o 
 -12   5   1      305.04      253.46     28.29 o 
 -11   5   1      202.39      184.74     21.88 o 
 -10   5   1      995.33      943.45     36.74 o 
  -9   5   1      134.68      173.62     15.90 o 
  -8   5   1     1581.62     1669.02     48.62 o 
  -7   5   1       59.25       80.06      8.33 o 
  -6   5   1     4587.45     4688.92    110.45 o 
  -5   5   1    19517.07    18314.12    438.39 o 
  -4   5   1       72.05       73.18      6.50 o 
  -3   5   1       40.55       56.57      7.75 o 
  -2   5   1     4278.94     4485.45     65.01 o 
  -1   5   1      324.54      304.24      7.93 o 
   0   5   1      827.81      931.98     14.26 o 
   1   5   1     1234.10     1439.65     30.82 o 
   2   5   1     3026.17     3307.72    123.13 o 
   3   5   1     6208.05     6305.86    184.86 o 
   4   5   1      932.30      867.54     19.16 o 
   5   5   1       52.40       49.77      5.89 o 
   6   5   1     2076.95     1945.05     83.77 o 
   7   5   1     1379.87     1447.13     52.59 o 
   8   5   1     1312.76     1245.92    102.52 o 
   9   5   1      495.29      517.94     21.52 o 
  10   5   1      680.63      627.82     26.92 o 
  11   5   1      794.63      800.08     50.05 o 
  12   5   1       40.73       26.96     15.97 o 
  13   5   1      151.80      132.43     35.74 o 
  14   5   1        0.05       15.54     22.37 o 
 -14   6   1       49.59       40.40     29.08 o 
 -13   6   1       76.10      113.84     22.39 o 
 -12   6   1        8.44        4.46     16.81 o 
 -11   6   1      297.72      324.70     23.42 o 
 -10   6   1       43.81       64.80     13.56 o 
  -9   6   1      788.20      765.12     30.99 o 
  -8   6   1      628.07      580.96     22.25 o 
  -7   6   1     1412.59     1448.61     41.64 o 
  -6   6   1     2281.67     2450.85     60.59 o 
  -5   6   1      338.20      302.07     12.34 o 
  -4   6   1     1682.10     1674.17     36.68 o 
  -3   6   1     1207.47     1296.28     25.49 o 
  -2   6   1     2370.32     2499.14     37.91 o 
  -1   6   1     1179.68     1262.37     37.25 o 
   0   6   1      155.57      209.31      4.67 o 
   1   6   1     1435.68     1459.44     44.51 o 
   2   6   1       80.65       97.66      4.90 o 
   3   6   1      912.19     1138.00     27.65 o 
   4   6   1        8.19       10.15      5.08 o 
   5   6   1      510.03      484.49     15.40 o 
   6   6   1       33.64       55.37      7.91 o 
   7   6   1     2263.80     2385.39     64.59 o 
   8   6   1       46.75       51.09     14.96 o 
   9   6   1      160.37      146.01     17.81 o 
  10   6   1       91.54       83.66     10.81 o 
  11   6   1      258.43      254.93     27.48 o 
  12   6   1      176.21      180.07     25.39 o 
  13   6   1      113.88       71.15     21.27 o 
  14   6   1       92.06       45.94     26.55 o 
 -14   7   1       66.70       85.46     38.64 o 
 -13   7   1       12.53       36.53     22.33 o 
 -12   7   1        0.66        0.84     12.52 o 
 -11   7   1        6.50        2.93      8.94 o 
 -10   7   1       15.23       41.52     11.79 o 
  -9   7   1        7.98       10.93     13.85 o 
  -8   7   1       29.20       28.93     10.30 o 
  -7   7   1      935.99      868.97     29.48 o 
  -6   7   1        2.76        7.88      5.96 o 
  -5   7   1     1040.43     1121.90     30.92 o 
  -4   7   1      417.00      485.58     14.96 o 
  -3   7   1     1585.69     1781.28     33.84 o 
  -2   7   1     1162.39     1168.22     35.08 o 
  -1   7   1      137.32      166.76      8.49 o 
   0   7   1     1826.32     1799.83     28.65 o 
   1   7   1     1068.83     1107.78     23.14 o 
   2   7   1      719.72      669.68     18.46 o 
   3   7   1     1885.40     1923.38     46.22 o 
   4   7   1       49.51       73.85      6.43 o 
   5   7   1     2759.62     2933.17     72.24 o 
   6   7   1      992.76     1127.11     34.80 o 
   7   7   1     2097.04     2238.11     65.64 o 
   8   7   1      689.42      680.04     28.99 o 
   9   7   1        0.17       44.16     15.75 o 
  10   7   1      175.39      144.94     31.75 o 
  11   7   1       20.88        5.67     13.07 o 
  12   7   1       79.28       66.31     19.67 o 
  13   7   1        1.37       -3.99     20.99 o 
  14   7   1       15.98       22.00     39.77 o 
 -13   8   1       29.54        8.38     21.35 o 
 -12   8   1       12.36       48.26     21.33 o 
 -11   8   1       50.73       22.49     10.98 o 
 -10   8   1       14.64       30.38     10.04 o 
  -9   8   1       93.98       91.10     12.73 o 
  -8   8   1      115.57      124.20     13.25 o 
  -7   8   1        3.54       14.55      8.77 o 
  -6   8   1      262.15      280.87     14.25 o 
  -5   8   1      659.25      637.62     20.63 o 
  -4   8   1     1010.85     1004.91     24.92 o 
  -3   8   1     1501.88     1459.02     27.95 o 
  -2   8   1       91.67      111.79      8.83 o 
  -1   8   1     3380.01     3338.55     79.57 o 
   0   8   1        1.21       13.45      9.24 o 
   1   8   1     2850.39     2833.84     74.07 o 
   2   8   1      637.47      563.68     14.46 o 
   3   8   1     2677.59     3020.45     72.24 o 
   4   8   1      986.47      937.32     29.36 o 
   5   8   1     1719.66     1876.06     49.87 o 
   6   8   1      449.25      443.51     19.34 o 
   7   8   1      486.76      545.39     23.20 o 
   8   8   1      878.29      843.67     37.65 o 
   9   8   1      272.37      255.92     18.50 o 
  10   8   1      177.44      207.72     24.47 o 
  11   8   1       29.33       41.74     15.22 o 
  12   8   1       18.28       11.48     14.14 o 
  13   8   1        2.01       24.41     31.26 o 
 -13   9   1       16.28       24.97     43.57 o 
 -12   9   1       19.08       46.84     26.03 o 
 -11   9   1      106.19       90.52     17.43 o 
 -10   9   1      277.97      274.19     20.44 o 
  -9   9   1       21.07        9.03      9.33 o 
  -8   9   1      633.14      614.33     28.90 o 
  -7   9   1       64.47       84.14     15.60 o 
  -6   9   1      393.57      402.56     18.02 o 
  -5   9   1      718.74      665.30     22.55 o 
  -4   9   1        7.20       15.17      7.63 o 
  -3   9   1      961.02      872.76     32.26 o 
  -2   9   1      946.55      942.32     33.00 o 
  -1   9   1       59.89       53.97      6.76 o 
   0   9   1     2364.05     2366.38     62.01 o 
   1   9   1       46.26       53.97      4.79 o 
   2   9   1      328.52      352.90     11.65 o 
   3   9   1       57.56       41.09     10.09 o 
   4   9   1        2.27       13.49      5.47 o 
   5   9   1       18.55       34.83      9.31 o 
   6   9   1       61.77       85.70     10.37 o 
   7   9   1       47.45       61.54     10.13 o 
   8   9   1      241.35      236.26     17.93 o 
   9   9   1        0.20        1.49      9.13 o 
  10   9   1      125.86       79.65     14.43 o 
  11   9   1       15.31       38.75     23.90 o 
  12   9   1        0.38        9.95     18.76 o 
  13   9   1      192.90      110.78     53.84 o 
 -12  10   1        0.65       16.67     19.96 o 
 -11  10   1      127.11      113.27     28.71 o 
 -10  10   1      135.76      160.37     21.52 o 
  -9  10   1      314.77      335.05     27.89 o 
  -8  10   1      354.15      369.67     26.74 o 
  -7  10   1      355.18      358.97     25.07 o 
  -6  10   1     1314.20     1390.95     53.07 o 
  -5  10   1       40.75       86.76     23.47 o 
  -4  10   1     2097.87     2220.01     74.66 o 
  -3  10   1       35.68       48.61      9.24 o 
  -2  10   1     1340.27     1378.61     43.96 o 
  -1  10   1      831.30      948.38     31.18 o 
   0  10   1      225.91      219.86     14.34 o 
   1  10   1      932.13      962.40     32.72 o 
   2  10   1        3.76       14.38      4.54 o 
   3  10   1      246.25      243.94     10.84 o 
   4  10   1      287.82      283.39     14.26 o 
   5  10   1      383.73      387.51     17.91 o 
   6  10   1       10.43       15.36      8.36 o 
   7  10   1      198.56      207.80     17.15 o 
   8  10   1        7.12        4.38      8.81 o 
   9  10   1       29.14       47.16     11.57 o 
  10  10   1        3.51       17.62     12.65 o 
  11  10   1       42.84       39.03     20.25 o 
  12  10   1       18.11       14.24     29.85 o 
 -11  11   1        1.14       -7.06     21.52 o 
 -10  11   1      202.80      213.97     30.18 o 
  -9  11   1       10.57       23.77     11.61 o 
  -8  11   1      149.58      126.42     18.18 o 
  -7  11   1      100.17       84.30     14.51 o 
  -6  11   1       23.51       21.80     13.25 o 
  -5  11   1        6.16       16.08     11.54 o 
  -4  11   1      212.23      206.12     17.13 o 
  -3  11   1      744.49      675.43     30.25 o 
  -2  11   1       24.23        6.40     12.76 o 
  -1  11   1      330.37      337.03     17.38 o 
   0  11   1      616.89      499.53     31.90 o 
   1  11   1       86.68      148.09     19.32 o 
   2  11   1       82.24       78.69     19.33 o 
   3  11   1       50.24       41.72      9.52 o 
   4  11   1       10.28       11.91      9.34 o 
   5  11   1      391.03      337.03     22.04 o 
   6  11   1       12.16       34.58     29.86 o 
   7  11   1        5.49       15.09     11.38 o 
   8  11   1      121.00       91.73     18.53 o 
   9  11   1        3.84       10.25      9.81 o 
  10  11   1        4.74       -2.09     12.76 o 
  11  11   1       22.03       20.79     27.55 o 
 -11  12   1       33.92       99.89     47.63 o 
 -10  12   1        0.11        3.98     17.01 o 
  -9  12   1       47.72       72.27     20.59 o 
  -8  12   1       19.04       29.69     13.81 o 
  -7  12   1       14.91       43.40     16.96 o 
  -6  12   1      911.62      996.38     51.11 o 
  -5  12   1      106.20      105.48     21.22 o 
  -4  12   1     1010.03     1133.86     49.77 o 
  -3  12   1      168.26      160.29     21.78 o 
  -2  12   1       87.43      132.35     18.75 o 
  -1  12   1      124.74      128.37     19.48 o 
   0  12   1       11.14        0.66     10.84 o 
   1  12   1       29.47       65.74     22.54 o 
   2  12   1      479.02      469.71     36.02 o 
   3  12   1      578.38      633.38     42.32 o 
   4  12   1      305.13      265.87     26.03 o 
   5  12   1        8.63        3.62      8.74 o 
   6  12   1      444.80      454.63     31.40 o 
   7  12   1        0.99       60.34     25.48 o 
   8  12   1       97.45      131.91     20.04 o 
   9  12   1      305.06      337.70     31.11 o 
  10  12   1        7.98       -4.71     17.49 o 
 -10  13   1       29.41       42.54     46.42 o 
  -9  13   1        3.24        0.88     18.58 o 
  -8  13   1        0.58        1.50     12.87 o 
  -7  13   1       25.03       53.47     15.35 o 
  -6  13   1        0.59        8.53     10.32 o 
  -5  13   1      503.37      391.64     33.99 o 
  -4  13   1        3.37      -14.71     14.71 o 
  -3  13   1        0.91      -13.55     13.55 o 
  -2  13   1      110.50      112.11     20.97 o 
  -1  13   1        4.65        5.10     19.35 o 
   0  13   1       38.72       40.52     14.74 o 
   1  13   1      134.68      123.80     19.96 o 
   2  13   1      144.99      107.52     19.15 o 
   3  13   1      687.95      606.66     45.46 o 
   4  13   1       22.72       29.78     15.58 o 
   5  13   1      127.98      118.80     30.46 o 
   6  13   1        2.94       21.51     14.64 o 
   7  13   1      106.57       95.54     21.94 o 
   8  13   1       20.69        4.27     13.08 o 
   9  13   1        3.72       24.86     17.84 o 
  10  13   1        1.86      -44.87     45.47 o 
  -9  14   1       10.92       10.06     20.94 o 
  -8  14   1        1.74      -25.59     25.59 o 
  -7  14   1       33.98       41.30     20.49 o 
  -6  14   1      185.35      197.99     30.86 o 
  -5  14   1        5.04        0.78     16.82 o 
  -4  14   1      131.08      149.92     22.29 o 
  -3  14   1      304.18      339.69     35.57 o 
  -2  14   1       16.79       74.52     33.53 o 
  -1  14   1      954.71     1110.21     67.01 o 
   0  14   1       57.69       75.89     16.36 o 
   1  14   1      425.18      513.45     43.05 o 
   2  14   1       68.45       48.68     30.39 o 
   3  14   1       87.70      144.90     26.03 o 
   4  14   1       19.12       57.98     36.44 o 
   5  14   1       16.11       17.30     13.81 o 
   6  14   1       58.49      113.91     24.60 o 
   7  14   1        7.44       17.64     17.11 o 
   8  14   1      213.09      185.67     29.82 o 
   9  14   1       16.85      121.05     47.37 o 
  -7  15   1       17.47       -8.94     21.20 o 
  -6  15   1      121.93      144.90     37.26 o 
  -5  15   1      244.49      145.95     28.00 o 
  -4  15   1       63.91       96.98     23.26 o 
  -3  15   1      203.35      225.47     32.41 o 
  -2  15   1        2.18       48.72     23.21 o 
  -1  15   1      164.58      154.86     28.45 o 
   0  15   1        4.04       55.16     18.44 o 
   1  15   1      146.32      206.81     25.25 o 
   2  15   1       32.53       54.26     21.18 o 
   3  15   1       79.93       67.91     22.40 o 
   4  15   1        1.14       28.87     17.97 o 
   5  15   1      117.29      143.78     25.76 o 
   6  15   1       14.93       19.94     18.49 o 
   7  15   1        3.64       34.27     20.51 o 
  -5  16   1        0.10       14.52     22.27 o 
  -4  16   1        5.77       18.72     18.43 o 
  -3  16   1        1.32       36.74     21.15 o 
  -2  16   1        2.57        3.73     33.38 o 
  -1  16   1       67.41      102.20     26.08 o 
   0  16   1       17.50       39.34     20.47 o 
   1  16   1        7.71       34.20     19.95 o 
   2  16   1        2.54       10.94     23.08 o 
   3  16   1        5.15       18.54     26.41 o 
   4  16   1       71.51       38.31     22.18 o 
   5  16   1       44.28       40.85     24.15 o 
  -2  17   1       85.49       41.75     20.54 o 
  -1  17   1       21.59       36.20     22.05 o 
   0  17   1       95.08       73.27     24.96 o 
   1  17   1        4.53      -11.15     16.69 o 
   2  17   1       10.82        3.17     14.47 o 
 -15   0   2       84.07      223.90     77.05 o 
 -14   0   2       10.77        8.27     21.79 o 
 -13   0   2      494.60      443.01     55.46 o 
 -12   0   2      104.52      121.36     27.51 o 
 -11   0   2     1743.27     1794.71    117.96 o 
 -10   0   2     7854.71     7633.51    421.57 o 
  -9   0   2     3420.89     2798.74    477.39 o 
  -8   0   2      268.75      226.93     24.39 o 
  -7   0   2     2013.71     1821.15     56.80 o 
  -6   0   2      115.54      123.11     10.51 o 
  -5   0   2     1539.95     1473.79     39.16 o 
  -4   0   2     1145.91     1199.68     27.78 o 
  -3   0   2       61.57       73.30      5.11 o 
  -2   0   2    22703.52    17185.96    330.30 o 
  -1   0   2     3348.94     3337.36     53.52 o 
   1   0   2    11107.20     8325.86    225.81 o 
   2   0   2    13290.80    10940.37    633.98 o 
   3   0   2    36873.24    22440.14   1184.92 o 
   4   0   2      199.49      193.40      5.09 o 
   5   0   2    18222.18    15459.24    327.28 o 
   6   0   2     2685.65     2852.17    113.70 o 
   7   0   2     5414.18     5128.64    188.54 o 
   8   0   2     1591.48     1597.91     87.85 o 
   9   0   2      743.68      649.81     51.61 o 
  10   0   2      394.23      440.01     53.80 o 
  11   0   2      125.08      163.21     32.64 o 
  12   0   2      341.16      369.45     52.83 o 
  13   0   2       12.10        5.49     40.51 o 
  14   0   2       96.59       81.43     35.31 o 
  15   0   2       30.40      -10.67     27.26 o 
 -15   1   2       38.12       33.74     23.33 o 
 -14   1   2        0.06       31.52     21.41 o 
 -13   1   2      178.25      169.14     24.67 o 
 -12   1   2      203.40      197.63     14.23 o 
 -11   1   2      892.60      908.06     49.43 o 
 -10   1   2      913.41      936.92     43.93 o 
  -9   1   2     3721.81     3191.69    216.88 o 
  -8   1   2     1020.50     1032.09     29.21 o 
  -7   1   2      453.70      384.21     12.89 o 
  -6   1   2      603.15      749.61     18.14 o 
  -5   1   2      834.96      741.21     15.86 o 
  -4   1   2     2617.10     2818.57     43.29 o 
  -3   1   2     6535.73     5931.71     80.05 o 
  -2   1   2    31963.06    21637.56    278.58 o 
  -1   1   2     5485.39     4884.79     61.94 o 
   0   1   2       58.54      155.04      3.45 o 
   1   1   2     1858.63     1792.92     46.48 o 
   2   1   2    42519.66    21565.16    476.31 o 
   3   1   2     4242.60     3776.16     75.41 o 
   4   1   2      316.60      374.02     15.14 o 
   5   1   2      382.78      466.61     12.54 o 
   6   1   2      598.40      554.41     11.72 o 
   7   1   2      163.50      197.09     10.35 o 
   8   1   2     2972.60     2857.77     97.98 o 
   9   1   2      224.72      180.01     17.50 o 
  10   1   2      920.44      922.65     47.66 o 
  11   1   2      338.51      339.34     31.68 o 
  12   1   2      686.23      601.88     42.43 o 
  13   1   2        1.97       16.32     16.70 o 
  14   1   2       58.80       61.21     19.51 o 
  15   1   2        4.64      -11.82     19.58 o 
 -15   2   2       65.93       50.61     22.81 o 
 -14   2   2        7.99       25.58     17.72 o 
 -13   2   2        2.67       12.29     17.09 o 
 -12   2   2      988.44      890.92     37.52 o 
 -11   2   2        2.86       24.09     11.54 o 
 -10   2   2     1715.55     1416.34    158.40 o 
  -9   2   2     1149.58     1179.34     35.81 o 
  -8   2   2     3465.14     3527.40     85.34 o 
  -7   2   2     4634.11     4982.75    111.83 o 
  -6   2   2      425.27      387.30     11.97 o 
  -5   2   2    16309.06    15315.88    314.34 o 
  -4   2   2      105.39      131.93      6.18 o 
  -3   2   2    19747.19    16066.33    256.74 o 
  -2   2   2     9155.23     8262.03    154.82 o 
  -1   2   2    15495.13    12064.36    132.07 o 
   0   2   2     1067.96     1132.15     30.21 o 
   1   2   2     9033.84     8052.56    100.60 o 
   2   2   2    19315.58    14278.93    212.10 o 
   3   2   2     3126.31     3135.64     42.31 o 
   4   2   2       33.15       51.12      2.89 o 
   5   2   2     3176.35     3410.07     70.21 o 
   6   2   2     1540.67     1526.95     33.54 o 
   7   2   2      449.85      453.45     14.14 o 
   8   2   2      335.84      297.56     12.63 o 
   9   2   2      836.12      761.97     37.67 o 
  10   2   2      794.88      761.29     45.55 o 
  11   2   2      535.49      491.82     37.30 o 
  12   2   2       52.49       65.37     16.07 o 
  13   2   2      314.80      316.73     32.36 o 
  14   2   2        6.36       29.33     21.71 o 
  15   2   2       83.32       65.07     25.31 o 
 -15   3   2        9.44       17.43     27.56 o 
 -14   3   2        6.07       15.80     26.07 o 
 -13   3   2      330.67      332.26     34.30 o 
 -12   3   2        1.88       16.04     12.21 o 
 -11   3   2       54.30       13.05      9.13 o 
 -10   3   2      235.12      244.76     19.76 o 
  -9   3   2       75.09       85.82     10.33 o 
  -8   3   2      337.07      320.65     14.32 o 
  -7   3   2      966.58      934.09     25.96 o 
  -6   3   2        6.00       41.14      9.32 o 
  -5   3   2     1318.01     1515.68     30.68 o 
  -4   3   2      986.76     1182.71     33.19 o 
  -3   3   2      509.78      613.84     15.50 o 
  -2   3   2     6520.28     6376.80     84.62 o 
  -1   3   2     3554.20     3603.80    113.19 o 
   0   3   2      724.71      750.63     19.41 o 
   1   3   2     4649.34     4592.78     68.41 o 
   2   3   2      185.05      204.74      6.62 o 
   3   3   2     1596.51     1911.18     39.82 o 
   4   3   2     2236.18     2241.31     49.12 o 
   5   3   2     1228.55     1317.84     26.40 o 
   6   3   2     1054.75     1012.50     22.52 o 
   7   3   2      715.07      825.11     23.56 o 
   8   3   2      208.92      225.12     11.09 o 
   9   3   2      255.00      253.91     15.30 o 
  10   3   2       96.88       81.55     16.70 o 
  11   3   2      168.45      192.36     24.40 o 
  12   3   2      127.99      114.21     20.47 o 
  13   3   2       21.03       20.55     15.84 o 
  14   3   2       27.12       47.88     21.60 o 
 -15   4   2      134.52       76.36     52.20 o 
 -14   4   2       32.30        9.09     19.71 o 
 -13   4   2      222.49      223.49     28.41 o 
 -12   4   2      119.69      163.61     21.94 o 
 -11   4   2      116.24      161.33     17.91 o 
 -10   4   2       37.58       40.65     12.02 o 
  -9   4   2       13.64       16.15      7.92 o 
  -8   4   2     1043.52     1134.28     35.58 o 
  -7   4   2     1845.70     1925.32     50.25 o 
  -6   4   2     1500.55     1567.56     36.36 o 
  -5   4   2     8163.16     8200.07    171.37 o 
  -4   4   2       14.30       21.11      6.09 o 
  -3   4   2     4472.65     4637.31     91.24 o 
  -2   4   2      872.96     1011.65     35.16 o 
  -1   4   2        4.01       15.87     10.31 o 
   0   4   2     1126.90     1237.46     43.62 o 
   1   4   2     9335.32     8828.10    133.60 o 
   2   4   2      149.49      153.94      5.60 o 
   3   4   2     1817.58     1908.97     60.01 o 
   4   4   2      132.41      132.56      8.47 o 
   5   4   2     1092.42     1064.62     33.23 o 
   6   4   2      399.27      423.63     15.21 o 
   7   4   2      596.09      573.12     29.54 o 
   8   4   2     3723.91     3894.56    159.34 o 
   9   4   2       88.99      104.14      9.61 o 
  10   4   2      584.32      597.95     37.29 o 
  11   4   2       21.08       44.40     14.76 o 
  12   4   2      806.39      709.65     52.33 o 
  13   4   2       70.44       57.50     28.01 o 
  14   4   2       23.55       20.37     18.24 o 
 -14   5   2       36.60       18.63     21.69 o 
 -13   5   2       18.31       -3.61     17.21 o 
 -12   5   2        1.12       61.45     27.03 o 
 -11   5   2       36.83       24.04     11.04 o 
 -10   5   2       44.99       52.60     13.22 o 
  -9   5   2       56.12       69.47     10.79 o 
  -8   5   2      260.02      256.29     16.77 o 
  -7   5   2       90.94       96.18      8.76 o 
  -6   5   2      373.47      329.03     13.40 o 
  -5   5   2     5042.48     5790.89    142.04 o 
  -4   5   2      763.70      640.07     18.48 o 
  -3   5   2      874.47      969.35     19.14 o 
  -2   5   2      270.78      230.77     11.49 o 
  -1   5   2     3864.68     3774.81     72.18 o 
   0   5   2      408.75      414.58     17.53 o 
   1   5   2     2643.00     2625.38     56.67 o 
   2   5   2       37.24       35.42      4.93 o 
   3   5   2      487.80      528.65     14.09 o 
   4   5   2     1209.74     1094.57     23.83 o 
   5   5   2     2856.42     3089.48    106.70 o 
   6   5   2      601.69      563.92     24.26 o 
   7   5   2       46.45       55.88      7.14 o 
   8   5   2      138.73      118.48      9.49 o 
   9   5   2       18.80        4.01      7.79 o 
  10   5   2        2.28        5.78     13.30 o 
  11   5   2       29.93       31.76     14.50 o 
  12   5   2       44.15       64.61     27.68 o 
  13   5   2        7.59       34.12     23.90 o 
  14   5   2       10.39       -1.61     17.17 o 
 -14   6   2        9.59        4.34     25.64 o 
 -13   6   2       65.11       45.57     21.16 o 
 -12   6   2       88.82       70.98     14.65 o 
 -11   6   2       22.83       22.76     10.24 o 
 -10   6   2      294.57      316.34     20.41 o 
  -9   6   2       93.69      110.92     12.29 o 
  -8   6   2      422.00      382.70     17.69 o 
  -7   6   2      216.98      204.87     12.81 o 
  -6   6   2       48.33       83.18      9.08 o 
  -5   6   2      450.31      546.66     22.30 o 
  -4   6   2     6111.44     6760.89    187.41 o 
  -3   6   2       96.11       90.49      4.93 o 
  -2   6   2     2850.22     2906.15     63.99 o 
  -1   6   2     1291.00     1343.43     33.89 o 
   0   6   2     3958.36     4055.76     96.12 o 
   1   6   2      200.26      217.62      6.58 o 
   2   6   2     1592.35     1754.41     33.95 o 
   3   6   2     5565.47     5606.13    127.79 o 
   4   6   2     1978.67     2195.24     48.55 o 
   5   6   2     2763.00     2758.37     64.79 o 
   6   6   2        6.20       21.19      9.38 o 
   7   6   2     1367.40     1492.98     58.70 o 
   8   6   2      380.57      353.30     17.40 o 
   9   6   2      254.82      236.12     14.05 o 
  10   6   2      249.03      225.40     25.74 o 
  11   6   2      468.79      443.86     37.51 o 
  12   6   2        2.82      -14.06     14.06 o 
  13   6   2        3.45       14.72     16.71 o 
  14   6   2        3.00       -6.97     15.22 o 
 -14   7   2       24.17       11.51     27.86 o 
 -13   7   2       18.91       21.54     19.29 o 
 -12   7   2        2.27       -1.94     15.57 o 
 -11   7   2       84.95      111.84     14.41 o 
 -10   7   2       39.11       43.92     10.62 o 
  -9   7   2      160.87      159.97     14.51 o 
  -8   7   2      199.20      190.01     14.47 o 
  -7   7   2      240.82      292.04     20.49 o 
  -6   7   2      724.32      766.44     30.60 o 
  -5   7   2      354.21      345.81     14.74 o 
  -4   7   2      891.49      884.44     20.44 o 
  -3   7   2     3396.05     3165.57    110.17 o 
  -2   7   2      203.58      234.90     10.93 o 
  -1   7   2     3109.13     3305.15     74.83 o 
   0   7   2       13.58       17.26      5.79 o 
   1   7   2     4184.89     4482.02     98.74 o 
   2   7   2      514.78      492.74     13.99 o 
   3   7   2     3053.74     3027.96     63.77 o 
   4   7   2     5376.52     5050.28    129.52 o 
   5   7   2      181.72      193.95     11.36 o 
   6   7   2     2841.07     3056.37     81.68 o 
   7   7   2        1.14        1.94      6.42 o 
   8   7   2      336.98      420.85     26.62 o 
   9   7   2      101.51      101.01     10.00 o 
  10   7   2      432.06      398.95     25.70 o 
  11   7   2       71.53      107.93     22.30 o 
  12   7   2       10.00       -7.35     14.92 o 
  13   7   2       34.57       11.78     21.46 o 
 -13   8   2        3.02      -24.17     24.32 o 
 -12   8   2       78.37       43.53     20.70 o 
 -11   8   2        8.93        4.69      9.71 o 
 -10   8   2      203.37      205.41     18.54 o 
  -9   8   2        5.51       18.20     10.43 o 
  -8   8   2      628.96      692.17     28.85 o 
  -7   8   2      459.16      501.22     22.72 o 
  -6   8   2      307.11      305.32     14.21 o 
  -5   8   2      707.57      621.02     18.73 o 
  -4   8   2       14.82       28.07      4.17 o 
  -3   8   2      670.13      648.23     23.61 o 
  -2   8   2     1297.94     1591.60     45.70 o 
  -1   8   2       22.24       32.96     10.08 o 
   0   8   2     1184.46     1263.24     34.79 o 
   1   8   2      784.41      830.05     17.71 o 
   2   8   2      453.65      482.98     14.23 o 
   3   8   2      381.61      398.32     14.07 o 
   4   8   2       61.73       74.19     10.30 o 
   5   8   2      658.37      657.01     23.29 o 
   6   8   2      970.82     1028.25     33.09 o 
   7   8   2        2.34       15.29     10.41 o 
   8   8   2      388.02      410.07     23.16 o 
   9   8   2        0.31       53.80     17.12 o 
  10   8   2      313.00      323.63     28.61 o 
  11   8   2       43.21       94.86     18.91 o 
  12   8   2        0.32       14.97     15.40 o 
  13   8   2      133.09      117.67     27.01 o 
 -13   9   2      113.00      125.28     45.09 o 
 -12   9   2        0.41      -15.32     27.52 o 
 -11   9   2      271.07      237.49     37.65 o 
 -10   9   2        2.67       12.97      9.73 o 
  -9   9   2      719.99      782.27     38.60 o 
  -8   9   2      385.29      385.99     19.52 o 
  -7   9   2       48.77       58.92     14.86 o 
  -6   9   2     2733.61     2940.08     95.27 o 
  -5   9   2       21.66        7.93      8.40 o 
  -4   9   2     3319.07     3317.08     98.49 o 
  -3   9   2      126.97      154.91     11.55 o 
  -2   9   2     2336.04     2593.20     72.82 o 
  -1   9   2      518.27      535.34     21.54 o 
   0   9   2       88.21      114.03      9.64 o 
   1   9   2      621.61      668.11     23.00 o 
   2   9   2       33.67       49.90      6.70 o 
   3   9   2      551.24      598.66     19.65 o 
   4   9   2      483.31      523.30     20.49 o 
   5   9   2       45.54       60.02     15.89 o 
   6   9   2      461.30      463.80     22.80 o 
   7   9   2       14.73       17.86      8.71 o 
   8   9   2        4.56       14.96      7.41 o 
   9   9   2      140.33      154.78     23.24 o 
  10   9   2        2.04        9.53     10.41 o 
  11   9   2       21.76       18.42     16.64 o 
  12   9   2       95.11      140.48     32.15 o 
 -12  10   2       21.33       29.03     29.94 o 
 -11  10   2       62.10       37.72     18.45 o 
 -10  10   2       77.75       69.83     19.99 o 
  -9  10   2       83.25       97.43     16.68 o 
  -8  10   2       61.11       35.26     15.01 o 
  -7  10   2       72.70       43.61     13.12 o 
  -6  10   2       38.91       70.32     18.59 o 
  -5  10   2       33.60       27.06     11.24 o 
  -4  10   2       78.53       71.61     11.13 o 
  -3  10   2       74.25       90.89     11.85 o 
  -2  10   2      791.49      640.31     26.06 o 
  -1  10   2        5.37       14.84     12.60 o 
   0  10   2      534.21      491.22     21.49 o 
   1  10   2      534.67      507.74     20.40 o 
   2  10   2       93.15       77.86      7.33 o 
   3  10   2      883.71      839.00     30.36 o 
   4  10   2      146.75      147.46     11.22 o 
   5  10   2     2837.34     2750.51     90.02 o 
   6  10   2      993.10      960.34     35.55 o 
   7  10   2       63.74       74.67     11.50 o 
   8  10   2      214.70      239.98     19.66 o 
   9  10   2       44.26       41.19     16.86 o 
  10  10   2        5.85      -12.51     12.51 o 
  11  10   2       12.55       32.84     17.77 o 
  12  10   2       52.49       26.79     26.83 o 
 -11  11   2        1.75        1.08     32.01 o 
 -10  11   2        2.83       22.53     15.08 o 
  -9  11   2       17.10       37.48     14.09 o 
  -8  11   2       37.11       47.82     14.15 o 
  -7  11   2        2.38       -7.03     12.05 o 
  -6  11   2       66.82      107.34     14.09 o 
  -5  11   2      696.34      704.09     36.56 o 
  -4  11   2       92.77      123.42     17.73 o 
  -3  11   2      422.42      505.43     27.88 o 
  -2  11   2      390.79      367.14     19.16 o 
  -1  11   2      993.77     1036.43     39.06 o 
   0  11   2      126.13      138.38     11.74 o 
   1  11   2     1709.31     1740.41     57.80 o 
   2  11   2     1890.65     1826.34     78.07 o 
   3  11   2      532.61      564.87     35.52 o 
   4  11   2     1691.32     1679.06     60.53 o 
   5  11   2      954.06     1065.84     50.50 o 
   6  11   2     1457.74     1393.06     56.76 o 
   7  11   2      137.06      159.23     17.58 o 
   8  11   2      516.45      486.53     33.88 o 
   9  11   2      144.18      169.58     21.49 o 
  10  11   2        1.49       17.98     18.40 o 
  11  11   2       55.47       -3.08     15.96 o 
 -11  12   2        0.46       37.50     24.38 o 
 -10  12   2       46.38       -7.97     16.38 o 
  -9  12   2       39.84       22.45     15.62 o 
  -8  12   2       88.97      105.54     17.87 o 
  -7  12   2      357.39      266.80     24.79 o 
  -6  12   2       24.59       60.88     17.65 o 
  -5  12   2      856.14      768.83     39.79 o 
  -4  12   2       44.32       35.75     16.01 o 
  -3  12   2      428.80      361.72     21.64 o 
  -2  12   2       98.31       48.89     20.55 o 
  -1  12   2       79.06       69.05     18.63 o 
   0  12   2      775.94      648.80     40.89 o 
   1  12   2       39.53       72.37     14.85 o 
   2  12   2      657.56      576.37     40.14 o 
   3  12   2       15.68        7.24     12.89 o 
   4  12   2       70.08       90.67     17.91 o 
   5  12   2        2.23       14.72     14.07 o 
   6  12   2        1.40       14.63     11.56 o 
   7  12   2        0.17       -1.20     10.37 o 
   8  12   2        6.62        6.10      9.75 o 
   9  12   2      106.64      102.67     19.13 o 
  10  12   2        2.61       34.15     33.17 o 
 -10  13   2        8.59        7.17     20.18 o 
  -9  13   2       53.46       58.75     25.92 o 
  -8  13   2      134.23      106.74     23.53 o 
  -7  13   2      204.05      183.37     19.38 o 
  -6  13   2      145.89      167.20     22.90 o 
  -5  13   2        8.07        6.32     10.78 o 
  -4  13   2      514.78      573.78     44.77 o 
  -3  13   2       93.50      110.81     20.80 o 
  -2  13   2      447.04      526.51     41.11 o 
  -1  13   2      108.25      125.03     18.27 o 
   0  13   2        0.25       19.28     14.09 o 
   1  13   2      169.36      167.63     24.79 o 
   2  13   2       73.01       84.89     18.24 o 
   3  13   2       42.13       40.94     16.83 o 
   4  13   2       38.34       33.56     18.31 o 
   5  13   2       47.48       56.95     25.73 o 
   6  13   2        4.55        2.87     14.10 o 
   7  13   2       13.37        7.69     14.70 o 
   8  13   2        3.60       13.37     15.44 o 
   9  13   2      107.90      107.78     35.97 o 
  -9  14   2        6.30      -16.45     27.14 o 
  -8  14   2        3.20       13.42     21.18 o 
  -7  14   2        0.37        5.27     19.22 o 
  -6  14   2       53.51       60.38     20.20 o 
  -5  14   2        0.40       -7.90     12.02 o 
  -4  14   2        1.81      -21.64     21.64 o 
  -3  14   2       27.60       57.20     32.73 o 
  -2  14   2       26.10       -0.06     13.19 o 
  -1  14   2      125.94      145.21     22.80 o 
   0  14   2      270.17      245.55     30.06 o 
   1  14   2      230.34      185.51     24.80 o 
   2  14   2       12.92       27.15     15.13 o 
   3  14   2       63.59       59.61     20.20 o 
   4  14   2       26.82       31.57     15.93 o 
   5  14   2        4.36      -22.18     22.18 o 
   6  14   2        1.37       -1.61     15.37 o 
   7  14   2        3.10       24.32     23.55 o 
   8  14   2      110.15       67.88     30.01 o 
  -7  15   2        7.16        9.58     22.07 o 
  -6  15   2       24.77       29.48     24.87 o 
  -5  15   2       72.63      108.21     30.08 o 
  -4  15   2      129.47      144.52     27.20 o 
  -3  15   2      318.17      325.21     37.72 o 
  -2  15   2        0.87       16.16     15.05 o 
  -1  15   2       81.15      129.86     22.90 o 
   0  15   2      206.18      197.87     30.08 o 
   1  15   2        3.63       10.78     16.50 o 
   2  15   2      151.64      122.48     23.49 o 
   3  15   2       42.99       53.65     19.14 o 
   4  15   2      195.67      203.27     31.79 o 
   5  15   2       61.74       19.53     18.81 o 
   6  15   2      160.32      128.57     28.48 o 
   7  15   2        0.70        3.96     23.87 o 
  -5  16   2        2.55      -21.46     21.46 o 
  -4  16   2       16.30       29.14     25.93 o 
  -3  16   2       19.98       -8.91     17.22 o 
  -2  16   2       32.26       26.31     23.34 o 
  -1  16   2        5.79       18.14     18.95 o 
   0  16   2        0.05        3.14     14.66 o 
   1  16   2        1.59        0.05     14.39 o 
   2  16   2        7.05       40.89     20.62 o 
   3  16   2        7.04      -16.53     27.34 o 
   4  16   2       33.71       40.96     20.02 o 
   5  16   2        0.02       16.08     17.98 o 
  -2  17   2        4.65       -0.01     16.70 o 
  -1  17   2        7.16        1.94     15.19 o 
   0  17   2       62.94       80.22     26.08 o 
   1  17   2       29.74       27.93     24.18 o 
   2  17   2        0.80       17.25     20.09 o 
 -15   1   3        8.16      -31.22     31.22 o 
 -14   1   3       61.98       84.03     33.01 o 
 -13   1   3       83.62      118.87     19.73 o 
 -12   1   3       84.05      147.12     21.73 o 
 -11   1   3        5.82       14.92      7.99 o 
 -10   1   3     3119.11     3282.02     99.51 o 
  -9   1   3      980.79      904.40     29.81 o 
  -8   1   3      679.60      729.56     23.81 o 
  -7   1   3     2341.60     2331.31     51.96 o 
  -6   1   3      159.90      142.36      7.12 o 
  -5   1   3    22976.87    20115.78    419.34 o 
  -4   1   3     2107.31     2329.25     36.06 o 
  -3   1   3     2844.79     2939.05     83.40 o 
  -2   1   3    18859.84    14010.40    441.12 o 
  -1   1   3    29393.25    19155.78    357.80 o 
   0   1   3     2223.78     2579.23     44.42 o 
   1   1   3    13749.02    10688.10    214.32 o 
   2   1   3     7427.19     7029.92    156.49 o 
   3   1   3    11541.47     9533.43    221.67 o 
   4   1   3     1809.05     1833.35     52.45 o 
   5   1   3     1736.46     1670.24     75.22 o 
   6   1   3      222.88      184.98      8.06 o 
   7   1   3     1890.52     2008.18    102.17 o 
   8   1   3      345.77      330.78     21.13 o 
   9   1   3       10.43        8.06     12.71 o 
  10   1   3      285.96      309.11     26.10 o 
  11   1   3       60.63       57.23     16.37 o 
  12   1   3        8.68        3.83     11.42 o 
  13   1   3       78.42       98.84     35.26 o 
  14   1   3        2.69       -0.15     15.77 o 
  15   1   3       37.71       39.85     32.87 o 
 -15   2   3        0.57       15.31     28.43 o 
 -14   2   3        5.93      -12.21     19.19 o 
 -13   2   3        9.77       17.71     13.90 o 
 -12   2   3      163.08      188.14     16.57 o 
 -11   2   3      175.44      172.29     15.29 o 
 -10   2   3       12.96       35.46     12.94 o 
  -9   2   3       42.79       40.44      7.71 o 
  -8   2   3     2048.96     2072.44     53.12 o 
  -7   2   3        6.01       10.17      6.50 o 
  -6   2   3        3.21        6.75      4.77 o 
  -5   2   3      312.54      401.95     10.24 o 
  -4   2   3      215.18      324.06      7.21 o 
  -3   2   3      916.55      985.54     15.45 o 
  -2   2   3    10125.97     8795.16    176.52 o 
  -1   2   3     4382.59     4469.23    105.30 o 
   0   2   3    20633.91    15079.97    474.45 o 
   1   2   3    21157.28    16050.99    272.19 o 
   2   2   3      939.69     1124.26     17.57 o 
   3   2   3      526.14      515.65     13.81 o 
   4   2   3      129.38      139.07      4.51 o 
   5   2   3        1.82       -0.43      2.24 o 
   6   2   3       55.44       73.29      4.98 o 
   7   2   3       63.53       54.35      9.27 o 
   8   2   3      356.05      359.92     25.41 o 
   9   2   3      129.53      115.54     17.41 o 
  10   2   3       22.45       34.60     14.54 o 
  11   2   3        5.73       20.40     15.42 o 
  12   2   3      155.66      136.86     20.45 o 
  13   2   3       49.41       62.29     22.09 o 
  14   2   3       22.13       18.57     19.01 o 
 -15   3   3      138.58      144.61     44.93 o 
 -14   3   3        0.92       10.70     19.54 o 
 -13   3   3      479.56      538.38     42.22 o 
 -12   3   3      268.91      238.97     19.00 o 
 -11   3   3        1.76        3.42     10.23 o 
 -10   3   3      803.17      776.22     30.90 o 
  -9   3   3       95.58       98.07     10.34 o 
  -8   3   3     2305.09     2453.30     64.70 o 
  -7   3   3     1100.19     1161.83     30.30 o 
  -6   3   3       27.37       27.66      5.90 o 
  -5   3   3      241.30      258.74      8.54 o 
  -4   3   3      213.50      214.26      8.94 o 
  -3   3   3     1295.03     1434.19     32.64 o 
  -2   3   3     6672.55     7217.48    103.39 o 
  -1   3   3      384.94      407.36      7.53 o 
   0   3   3    74816.48    36298.89    935.79 o 
   1   3   3     7322.15     6457.98    196.57 o 
   2   3   3     4592.30     5018.75     83.94 o 
   3   3   3    10023.54     8549.55    160.91 o 
   4   3   3      375.56      382.03     10.78 o 
   5   3   3    10400.32     9753.15    188.54 o 
   6   3   3      531.97      566.06     13.31 o 
   7   3   3      916.58      931.03     25.33 o 
   8   3   3     2050.93     2139.94     69.31 o 
   9   3   3      744.39      765.95     51.81 o 
  10   3   3       14.89       27.91     13.94 o 
  11   3   3        2.03        8.54     18.47 o 
  12   3   3      256.91      270.08     32.17 o 
  13   3   3       14.29        3.71     13.44 o 
  14   3   3        2.69       -3.89     19.36 o 
 -15   4   3      199.98      204.14     78.17 o 
 -14   4   3       44.50       28.46     22.26 o 
 -13   4   3      113.13      145.07     30.52 o 
 -12   4   3       94.63      108.77     14.00 o 
 -11   4   3       19.46       33.07     10.69 o 
 -10   4   3      345.68      370.46     22.32 o 
  -9   4   3      333.34      350.04     19.33 o 
  -8   4   3      187.23      227.13     11.95 o 
  -7   4   3      922.14     1053.15     29.80 o 
  -6   4   3      318.56      391.09     14.30 o 
  -5   4   3     4947.08     5600.40    113.20 o 
  -4   4   3       58.16       59.85      4.11 o 
  -3   4   3      101.08      156.27      5.73 o 
  -2   4   3      235.64      207.75      5.71 o 
  -1   4   3      895.66      826.06     20.75 o 
   0   4   3     8620.71     8310.57    131.99 o 
   1   4   3       42.02       30.61      2.79 o 
   2   4   3     3796.94     3794.37     77.44 o 
   3   4   3      753.10      831.72     21.05 o 
   4   4   3     4986.28     4834.31    101.93 o 
   5   4   3     2957.24     2930.67     59.43 o 
   6   4   3     3611.06     3726.44     79.61 o 
   7   4   3     1517.72     1529.98     36.88 o 
   8   4   3      690.45      716.22     36.95 o 
   9   4   3     1357.49     1255.26     62.29 o 
  10   4   3       60.68       83.99     17.86 o 
  11   4   3      566.34      522.49     41.36 o 
  12   4   3        1.79        7.34     17.55 o 
  13   4   3      248.21      259.93     30.76 o 
  14   4   3        0.61       43.09     37.76 o 
 -14   5   3        3.88      -15.91     20.96 o 
 -13   5   3        2.03      -15.49     23.82 o 
 -12   5   3      711.23      698.59     38.03 o 
 -11   5   3        0.82       12.16      9.15 o 
 -10   5   3      388.38      419.89     22.88 o 
  -9   5   3      841.29      802.05     31.85 o 
  -8   5   3     1206.01     1206.95     39.07 o 
  -7   5   3     3279.48     3374.15     98.08 o 
  -6   5   3      794.55      861.31     25.00 o 
  -5   5   3    10603.41    10386.65    232.48 o 
  -4   5   3      672.90      724.25     16.46 o 
  -3   5   3     8084.12     8152.67    150.56 o 
  -2   5   3      354.11      319.87     10.73 o 
  -1   5   3      257.81      191.99      9.40 o 
   0   5   3     8880.76     8865.53    131.98 o 
   1   5   3     1290.77     1550.00     25.40 o 
   2   5   3      612.88      602.50     13.07 o 
   3   5   3     2024.84     2352.47     50.50 o 
   4   5   3        0.85        0.60      4.89 o 
   5   5   3       23.99       38.55      6.37 o 
   6   5   3      817.16      855.86     25.47 o 
   7   5   3       74.78       78.65      7.50 o 
   8   5   3      618.46      546.93     19.40 o 
   9   5   3      521.70      536.68     19.84 o 
  10   5   3      278.10      302.39     26.53 o 
  11   5   3      394.41      410.03     33.27 o 
  12   5   3      115.87      146.51     25.55 o 
  13   5   3      297.30      255.49     59.99 o 
  14   5   3       70.04       81.06     25.06 o 
 -14   6   3       38.54       39.55     29.39 o 
 -13   6   3       21.77       27.91     21.15 o 
 -12   6   3       37.41       41.12     14.32 o 
 -11   6   3      117.69      137.95     14.93 o 
 -10   6   3      185.53      220.55     17.04 o 
  -9   6   3     1053.68     1119.82     41.91 o 
  -8   6   3      994.36     1075.66     38.12 o 
  -7   6   3      347.37      368.78     16.06 o 
  -6   6   3     2075.84     2201.32     55.17 o 
  -5   6   3      232.92      273.56     12.14 o 
  -4   6   3     1625.22     1476.85     30.57 o 
  -3   6   3     2603.05     2468.90     90.32 o 
  -2   6   3     2259.60     2131.23     70.66 o 
  -1   6   3     1142.81     1039.18     23.58 o 
   0   6   3     2424.87     2511.69     55.19 o 
   1   6   3       89.53       66.97      5.84 o 
   2   6   3      101.48      129.46      5.79 o 
   3   6   3     1523.21     1512.12     37.88 o 
   4   6   3      234.16      181.04      9.84 o 
   5   6   3      330.72      290.75     12.54 o 
   6   6   3      253.36      230.46     14.58 o 
   7   6   3       26.61       16.03      9.01 o 
   8   6   3       34.77       10.88      5.58 o 
   9   6   3        1.82        1.57      6.55 o 
  10   6   3        1.00       13.97     24.74 o 
  11   6   3        2.31       -7.34     14.47 o 
  12   6   3       15.71       13.44     16.39 o 
  13   6   3        6.31       24.67     16.81 o 
  14   6   3       54.84       21.95     19.85 o 
 -14   7   3        7.05      -18.55     29.85 o 
 -13   7   3       40.80       63.13     26.85 o 
 -12   7   3        8.45        5.12     11.64 o 
 -11   7   3      105.50      137.45     18.12 o 
 -10   7   3       75.47       73.95     14.99 o 
  -9   7   3       34.92       54.15     10.09 o 
  -8   7   3      215.83      234.28     15.42 o 
  -7   7   3      405.56      416.33     22.82 o 
  -6   7   3      143.07      170.80     12.62 o 
  -5   7   3      105.16      100.66     11.82 o 
  -4   7   3      241.03      281.77     16.75 o 
  -3   7   3     2502.34     2466.72     72.93 o 
  -2   7   3     5715.89     5721.08    170.78 o 
  -1   7   3      356.80      353.82     14.63 o 
   0   7   3     1565.64     1851.12     52.46 o 
   1   7   3     2687.07     2625.10     47.38 o 
   2   7   3     1862.07     2134.18     46.12 o 
   3   7   3     1253.92     1196.49     28.56 o 
   4   7   3     1194.74     1087.73     32.06 o 
   5   7   3     8104.03     7961.71    200.32 o 
   6   7   3     2242.45     2184.10     59.36 o 
   7   7   3      115.67      118.47     14.16 o 
   8   7   3      647.60      603.93     27.52 o 
   9   7   3      349.64      339.15     24.68 o 
  10   7   3      571.78      549.42     39.25 o 
  11   7   3        5.06       30.68     19.94 o 
  12   7   3        0.62      -15.04     16.56 o 
  13   7   3       84.41       93.26     25.68 o 
 -13   8   3        1.28       -5.00     37.88 o 
 -12   8   3       78.81       77.65     22.95 o 
 -11   8   3      361.13      344.00     29.94 o 
 -10   8   3       73.36       89.85     15.56 o 
  -9   8   3      243.12      261.15     17.12 o 
  -8   8   3       14.83       22.62      9.02 o 
  -7   8   3      251.67      242.67     14.44 o 
  -6   8   3      731.14      728.43     26.43 o 
  -5   8   3       93.62      107.78     15.46 o 
  -4   8   3      757.31      810.90     35.72 o 
  -3   8   3       23.33       85.56     15.59 o 
  -2   8   3       63.26       51.14      7.81 o 
  -1   8   3      143.77      145.20     10.84 o 
   0   8   3      190.67      217.23     11.86 o 
   1   8   3      373.32      349.54     14.11 o 
   2   8   3     1137.95     1053.62     26.89 o 
   3   8   3        8.23        5.36      4.55 o 
   4   8   3     3537.61     3628.44    104.49 o 
   5   8   3      776.27      747.37     26.18 o 
   6   8   3      754.73      858.71     31.25 o 
   7   8   3      414.37      391.52     19.51 o 
   8   8   3      493.57      488.46     26.13 o 
   9   8   3      472.07      408.01     32.40 o 
  10   8   3        0.25        5.14     10.63 o 
  11   8   3      217.35      262.88     29.41 o 
  12   8   3        5.27        4.93     15.56 o 
  13   8   3       63.91       53.75     22.76 o 
 -13   9   3       13.13       10.05     28.50 o 
 -12   9   3       23.19      -13.31     27.17 o 
 -11   9   3        1.12       -7.06     14.63 o 
 -10   9   3      353.49      330.81     32.35 o 
  -9   9   3       50.51       43.26     12.89 o 
  -8   9   3      113.25       98.87     14.40 o 
  -7   9   3      461.93      430.50     32.69 o 
  -6   9   3        3.43       -2.08     13.91 o 
  -5   9   3      765.07      719.57     37.98 o 
  -4   9   3      252.54      275.92     15.41 o 
  -3   9   3       24.66       45.94     11.94 o 
  -2   9   3      835.72      827.02     29.85 o 
  -1   9   3      226.27      309.29     15.06 o 
   0   9   3     1621.00     1552.16     46.55 o 
   1   9   3        3.56       18.45      7.55 o 
   2   9   3      517.84      484.06     15.65 o 
   3   9   3     2356.36     2444.95     60.28 o 
   4   9   3       23.30       27.01      7.00 o 
   5   9   3       68.51       66.97     11.60 o 
   6   9   3      114.63      124.53     12.15 o 
   7   9   3      191.63      206.79     15.97 o 
   8   9   3      103.56      111.79     12.77 o 
   9   9   3      130.44      154.22     16.98 o 
  10   9   3        3.39       -1.31     13.16 o 
  11   9   3      109.79       89.42     21.49 o 
  12   9   3        0.12       39.26     50.05 o 
 -12  10   3       10.31        4.72     28.60 o 
 -11  10   3       11.00        7.29     17.11 o 
 -10  10   3        3.22      -15.96     15.96 o 
  -9  10   3       79.12      107.45     15.42 o 
  -8  10   3      151.55      137.79     19.04 o 
  -7  10   3        5.81       18.12     12.29 o 
  -6  10   3     1001.48      928.59     78.50 o 
  -5  10   3        7.22       12.83     12.48 o 
  -4  10   3      319.14      357.89     22.41 o 
  -3  10   3     1210.75     1204.93     45.72 o 
  -2  10   3      455.83      441.16     21.01 o 
  -1  10   3     1089.31     1039.80     38.04 o 
   0  10   3       14.15       22.39      7.27 o 
   1  10   3     1093.99     1045.49     36.41 o 
   2  10   3      257.31      254.19     15.24 o 
   3  10   3     1427.59     1494.70     42.55 o 
   4  10   3      411.29      410.15     18.80 o 
   5  10   3      534.84      601.83     31.50 o 
   6  10   3      659.74      679.83     28.81 o 
   7  10   3       11.49       29.48     12.69 o 
   8  10   3       15.35       22.58     15.10 o 
   9  10   3       30.21       44.47     11.54 o 
  10  10   3       54.03       62.20     18.63 o 
  11  10   3       68.18       18.07     17.39 o 
  12  10   3        0.78      -11.08     20.98 o 
 -11  11   3       33.49       19.94     19.79 o 
 -10  11   3       60.88       53.10     19.72 o 
  -9  11   3       31.89       87.37     26.71 o 
  -8  11   3       23.37       61.02     18.61 o 
  -7  11   3       15.99        7.03     14.84 o 
  -6  11   3        4.77        4.53     10.72 o 
  -5  11   3        5.47       16.16      9.63 o 
  -4  11   3       12.66       19.82     16.73 o 
  -3  11   3        4.79       13.56     11.22 o 
  -2  11   3      379.50      347.10     21.16 o 
  -1  11   3       13.21       20.85     11.00 o 
   0  11   3        6.63        4.18      8.61 o 
   1  11   3      131.69       76.55     11.20 o 
   2  11   3      100.04       91.97     10.78 o 
   3  11   3      510.14      470.26     24.14 o 
   4  11   3       49.90       63.52      9.10 o 
   5  11   3      603.38      583.16     27.49 o 
   6  11   3       60.47       43.54     11.31 o 
   7  11   3       30.53       33.52     10.42 o 
   8  11   3       63.33       58.26     15.07 o 
   9  11   3        4.00        4.97     11.02 o 
  10  11   3       32.03       11.54     21.62 o 
  11  11   3       52.27       28.08     21.43 o 
 -11  12   3       56.38       83.62     35.58 o 
 -10  12   3      139.63       90.48     21.90 o 
  -9  12   3       42.50       69.56     21.48 o 
  -8  12   3      290.06      286.77     31.54 o 
  -7  12   3      479.96      471.61     33.53 o 
  -6  12   3      189.92      201.19     20.23 o 
  -5  12   3       20.55       10.64     12.64 o 
  -4  12   3      628.09      736.13     36.76 o 
  -3  12   3        3.13        4.45      8.86 o 
  -2  12   3      564.87      578.87     30.21 o 
  -1  12   3      680.92      777.30     33.84 o 
   0  12   3      152.75      167.64     15.13 o 
   1  12   3      963.46     1106.64     56.85 o 
   2  12   3       21.36       18.53     13.34 o 
   3  12   3        7.39      -11.01     13.36 o 
   4  12   3       17.35       39.71     15.83 o 
   5  12   3       95.13       88.53     19.87 o 
   6  12   3      178.20      181.49     26.05 o 
   7  12   3      246.45      273.38     31.38 o 
   8  12   3       11.92       -6.26     13.28 o 
   9  12   3       45.50       53.45     22.37 o 
  10  12   3        1.35      -30.81     30.81 o 
 -10  13   3        1.40       31.58     25.17 o 
  -9  13   3        2.54       58.31     34.73 o 
  -8  13   3       79.08       73.23     20.80 o 
  -7  13   3       25.07       -0.74     21.23 o 
  -6  13   3      170.47      152.94     21.76 o 
  -5  13   3       37.05        7.03     11.26 o 
  -4  13   3      110.77      128.72     16.01 o 
  -3  13   3        0.93       29.36     21.34 o 
  -2  13   3        2.67       16.11     12.76 o 
  -1  13   3       34.57       31.40     15.81 o 
   0  13   3       53.44      136.83     22.95 o 
   1  13   3       96.42      105.56     20.58 o 
   2  13   3       54.32       63.01     18.00 o 
   3  13   3       15.23       37.57     36.00 o 
   4  13   3       69.73       91.27     24.51 o 
   5  13   3        0.65       16.48     18.26 o 
   6  13   3      240.62      215.08     30.02 o 
   7  13   3        8.91        4.97     23.05 o 
   8  13   3       86.65       91.81     22.71 o 
   9  13   3        0.38      -19.91     26.68 o 
  -8  14   3        0.58       56.75     34.67 o 
  -7  14   3        0.92       -7.48     16.56 o 
  -6  14   3       28.85       36.51     23.91 o 
  -5  14   3       25.91       -1.47     16.92 o 
  -4  14   3        3.28       -0.20     13.73 o 
  -3  14   3       75.68       94.70     22.15 o 
  -2  14   3        1.18       16.69     18.84 o 
  -1  14   3      127.76      165.23     24.45 o 
   0  14   3      387.42      410.48     39.08 o 
   1  14   3      443.87      485.33     42.60 o 
   2  14   3      498.13      524.26     46.58 o 
   3  14   3       11.37        1.17     13.92 o 
   4  14   3      548.59      519.61     46.05 o 
   5  14   3       98.26       73.86     23.01 o 
   6  14   3      284.14      281.18     32.96 o 
   7  14   3       81.77       92.06     24.20 o 
   8  14   3       55.38       33.52     22.44 o 
  -7  15   3        3.51       29.58     22.44 o 
  -6  15   3        1.14       -6.65     16.76 o 
  -5  15   3        0.91        4.34     27.75 o 
  -4  15   3        5.59       31.04     26.49 o 
  -3  15   3       47.16       15.53     25.31 o 
  -2  15   3        0.24       12.35     16.45 o 
  -1  15   3        3.66       33.90     24.34 o 
   0  15   3      209.31      140.76     24.11 o 
   1  15   3      115.32      113.29     26.59 o 
   2  15   3        2.74       20.04     14.50 o 
   3  15   3        1.05       32.50     19.31 o 
   4  15   3       35.93       51.58     21.64 o 
   5  15   3        4.57        5.55     16.79 o 
   6  15   3        1.49       -5.71     17.02 o 
   7  15   3        5.93       10.85     17.99 o 
  -5  16   3        4.76      -16.65     18.57 o 
  -4  16   3      178.13      185.45     34.34 o 
  -3  16   3      111.21      122.54     26.67 o 
  -2  16   3       95.26       67.87     20.08 o 
  -1  16   3       35.14       28.62     15.98 o 
   0  16   3       70.17       61.66     23.14 o 
   1  16   3      143.34      204.48     31.09 o 
   2  16   3        0.68      119.93     73.35 o 
   3  16   3       65.41       74.83     19.18 o 
   4  16   3       18.01       25.62     20.73 o 
   5  16   3        0.08      -15.16     17.53 o 
  -2  17   3        8.07        9.67     22.09 o 
  -1  17   3       92.24       86.79     37.35 o 
   0  17   3        3.80        7.48     18.37 o 
   1  17   3       82.11       72.71     26.35 o 
 -15   0   4      156.97      225.71     77.05 o 
 -14   0   4      155.11      132.78     59.53 o 
 -13   0   4      112.88      136.82     22.77 o 
 -12   0   4       52.78       55.38     26.78 o 
 -11   0   4      694.54      682.42     42.22 o 
 -10   0   4     2005.54     2050.13     92.12 o 
  -9   0   4       76.28       87.94     16.12 o 
  -8   0   4      801.51     1036.69     41.82 o 
  -7   0   4      899.06      935.86     36.22 o 
  -6   0   4        6.72       19.77      7.68 o 
  -5   0   4    14458.35    14574.33    414.36 o 
  -4   0   4      254.63      265.89      9.34 o 
  -3   0   4     7317.44     6833.09    130.91 o 
  -2   0   4    13103.50    11522.05    386.24 o 
  -1   0   4     9463.61     8467.19    489.67 o 
   0   0   4     7539.23     7265.50    139.73 o 
   1   0   4    29039.79    19998.23    454.39 o 
   2   0   4     2915.74     3132.90     53.83 o 
   3   0   4     6777.94     6240.28    238.10 o 
   4   0   4     1998.79     2322.91     85.36 o 
   5   0   4     5069.59     4996.96    198.34 o 
   6   0   4       68.48       61.38     18.20 o 
   7   0   4     1545.54     1448.22     95.94 o 
   8   0   4     3701.22     3799.02    399.43 o 
   9   0   4      179.49      155.30     23.56 o 
  10   0   4     1265.13     1207.48     92.35 o 
  11   0   4      287.30      315.30     47.41 o 
  12   0   4      508.31      489.73     64.46 o 
  13   0   4      128.91      127.29     31.63 o 
  14   0   4       31.93      -30.85     30.85 o 
 -15   1   4       22.49       70.41     66.18 o 
 -14   1   4      246.21      188.95     33.70 o 
 -13   1   4        1.04       -0.02      8.95 o 
 -12   1   4       16.42       16.83      9.59 o 
 -11   1   4      316.84      269.62     18.65 o 
 -10   1   4     1000.29     1029.41     37.78 o 
  -9   1   4       73.15       79.35      8.72 o 
  -8   1   4      155.05      166.58     10.59 o 
  -7   1   4      726.39      689.10     19.88 o 
  -6   1   4     1298.21     1383.39     29.77 o 
  -5   1   4        5.63        7.31      3.07 o 
  -4   1   4      889.79      956.63     25.20 o 
  -3   1   4       12.00       18.86      2.34 o 
  -2   1   4      772.33      617.59      9.29 o 
  -1   1   4    11201.43     9846.66    254.41 o 
   0   1   4       30.71       16.99      2.92 o 
   1   1   4     3238.29     3547.57     51.41 o 
   2   1   4       35.83       16.09      3.23 o 
   3   1   4     1109.86     1115.32     13.75 o 
   4   1   4      251.28      188.72     10.57 o 
   5   1   4     1266.71     1357.27     42.22 o 
   6   1   4      380.10      309.67     16.86 o 
   7   1   4     1286.61     1399.54     55.83 o 
   8   1   4       22.46       38.77     15.75 o 
   9   1   4     1059.82     1072.48     57.61 o 
  10   1   4        5.15      -20.65     20.65 o 
  11   1   4      748.55      794.11     51.66 o 
  12   1   4       30.87       30.36     19.02 o 
  13   1   4       66.94       82.18     23.04 o 
  14   1   4       66.05       42.25     28.63 o 
 -15   2   4        1.80       17.02     30.15 o 
 -14   2   4        7.84       49.00     42.77 o 
 -13   2   4      181.84      172.80     21.02 o 
 -12   2   4      544.27      538.04     28.95 o 
 -11   2   4      263.50      243.97     16.94 o 
 -10   2   4      100.86      115.21     11.85 o 
  -9   2   4      558.38      593.50     23.80 o 
  -8   2   4     2275.63     2230.00     57.46 o 
  -7   2   4     1939.63     1952.47     47.85 o 
  -6   2   4      397.78      367.95     12.54 o 
  -5   2   4     9795.41    10063.21    197.01 o 
  -4   2   4     3342.68     3686.20     70.02 o 
  -3   2   4     3231.33     3053.66     93.38 o 
  -2   2   4     5528.12     5337.71    105.60 o 
  -1   2   4      608.38      616.30     12.40 o 
   0   2   4    65895.25    33720.26    761.03 o 
   1   2   4      279.68      338.37     10.45 o 
   2   2   4     1395.48     1383.30     21.03 o 
   3   2   4     7062.63     6962.33    108.08 o 
   4   2   4       22.87       18.98      2.46 o 
   5   2   4     2169.69     2344.35     36.38 o 
   6   2   4     1497.80     1371.21     71.59 o 
   7   2   4     1110.66     1200.79     50.81 o 
   8   2   4      653.06      698.35     38.80 o 
   9   2   4      126.62      151.28     24.55 o 
  10   2   4       19.05      -11.12     12.65 o 
  11   2   4       84.34      110.36     21.98 o 
  12   2   4        3.80       26.22     35.18 o 
  13   2   4       38.63       65.41     30.97 o 
  14   2   4        6.96       -2.63     17.95 o 
 -15   3   4        0.05      -33.34     33.34 o 
 -14   3   4       37.38       31.69     22.71 o 
 -13   3   4       35.56       60.78     30.08 o 
 -12   3   4      170.14      150.10     16.36 o 
 -11   3   4       53.60       41.33     10.69 o 
 -10   3   4     1078.54     1116.89     42.44 o 
  -9   3   4       10.26       -0.58      7.29 o 
  -8   3   4     3740.26     3979.68    105.23 o 
  -7   3   4       75.12       76.25      7.22 o 
  -6   3   4       92.51       72.58     11.29 o 
  -5   3   4     1350.93     1588.48     30.67 o 
  -4   3   4      753.85      685.84     13.47 o 
  -3   3   4     1019.37     1023.41     26.13 o 
  -2   3   4    10129.26     9528.47    210.44 o 
  -1   3   4     8971.80     8643.35    149.35 o 
   0   3   4      168.14      118.18      4.82 o 
   1   3   4     6875.11     6362.04    114.40 o 
   2   3   4     4344.06     4434.81     72.06 o 
   3   3   4     2079.80     2175.45     36.93 o 
   4   3   4       28.85       49.18      6.33 o 
   5   3   4      753.58      848.42     24.54 o 
   6   3   4        6.73       10.97      5.89 o 
   7   3   4      760.53      727.16     25.96 o 
   8   3   4      300.58      326.79     23.58 o 
   9   3   4        3.78      -15.95     15.95 o 
  10   3   4      499.74      503.40     36.22 o 
  11   3   4       11.17       33.20     14.96 o 
  12   3   4       56.71       55.75     18.06 o 
  13   3   4       21.46       12.79     15.00 o 
  14   3   4        2.82      -19.85     19.85 o 
 -14   4   4        0.64        0.15     17.42 o 
 -13   4   4      115.56      122.20     20.45 o 
 -12   4   4       44.28       16.44     18.88 o 
 -11   4   4       17.05       35.19     10.87 o 
 -10   4   4      473.10      529.41     25.46 o 
  -9   4   4      676.79      681.95     32.45 o 
  -8   4   4      250.20      281.22     14.75 o 
  -7   4   4     1986.31     2063.26     51.94 o 
  -6   4   4       47.82       55.47     11.21 o 
  -5   4   4     1875.88     1913.76     52.71 o 
  -4   4   4      902.44     1011.14     18.76 o 
  -3   4   4     2389.32     2381.32     36.82 o 
  -2   4   4    10922.45    10946.70    177.73 o 
  -1   4   4        0.54        5.04      2.32 o 
   0   4   4     1298.70     1482.71     35.77 o 
   1   4   4     4110.85     4217.26     69.57 o 
   2   4   4     7523.24     7882.32    162.27 o 
   3   4   4     2733.30     2530.44     50.73 o 
   4   4   4       51.93       58.35      4.57 o 
   5   4   4     3973.14     4017.08     82.56 o 
   6   4   4     1460.30     1506.62     35.35 o 
   7   4   4      570.69      486.71     18.86 o 
   8   4   4     1059.00      937.65     56.34 o 
   9   4   4       33.19       31.81     15.58 o 
  10   4   4     2742.23     2738.10    132.58 o 
  11   4   4       23.99       26.80     26.08 o 
  12   4   4      102.52      104.47     21.13 o 
  13   4   4      147.44      132.30     31.43 o 
  14   4   4        0.00        8.28     20.74 o 
 -14   5   4       60.35       67.21     27.73 o 
 -13   5   4       67.64       48.95     43.53 o 
 -12   5   4       27.67       13.89     20.44 o 
 -11   5   4      266.32      249.35     27.40 o 
 -10   5   4       62.47       80.44     11.75 o 
  -9   5   4      229.04      226.83     16.10 o 
  -8   5   4       64.31       71.90     11.12 o 
  -7   5   4      436.98      476.40     17.23 o 
  -6   5   4      340.02      366.06     12.71 o 
  -5   5   4      478.47      481.64     14.76 o 
  -4   5   4       81.10       81.41      5.56 o 
  -3   5   4      290.43      235.08      7.94 o 
  -2   5   4      193.02      185.48      5.18 o 
  -1   5   4       58.51       83.99      5.69 o 
   0   5   4      762.14      647.43     20.17 o 
   1   5   4      704.27      738.45     15.65 o 
   2   5   4     4850.84     4801.70     92.40 o 
   3   5   4       12.22       28.23      8.92 o 
   4   5   4       92.56       90.88      7.39 o 
   5   5   4     1110.88     1178.07     32.10 o 
   6   5   4      144.75      139.08      8.96 o 
   7   5   4       21.51        7.51      4.96 o 
   8   5   4      743.29      695.29     47.51 o 
   9   5   4      525.30      579.22     37.64 o 
  10   5   4      243.23      246.98     22.95 o 
  11   5   4      200.25      209.29     25.69 o 
  12   5   4       32.33       44.45     18.92 o 
  13   5   4       29.78       28.79     17.60 o 
  14   5   4       73.93       49.06     23.38 o 
 -14   6   4       87.12       75.15     29.03 o 
 -13   6   4       14.87       10.20     17.94 o 
 -12   6   4       76.69       42.51     17.29 o 
 -11   6   4       48.17       65.34     15.06 o 
 -10   6   4       24.32       40.02     17.44 o 
  -9   6   4      276.85      263.99     22.26 o 
  -8   6   4       68.49       84.73     10.56 o 
  -7   6   4     1190.99     1251.86     36.70 o 
  -6   6   4      388.63      404.25     14.99 o 
  -5   6   4      542.66      490.58     19.82 o 
  -4   6   4      289.71      266.01      8.65 o 
  -3   6   4     3014.31     3214.54     56.47 o 
  -2   6   4     5042.04     4946.14     75.62 o 
  -1   6   4     2110.05     2234.88     57.79 o 
   0   6   4    16133.42    15542.47    287.87 o 
   1   6   4     8384.73     8499.50    164.22 o 
   2   6   4     1780.18     1970.74     38.91 o 
   3   6   4     2946.75     3211.36     77.50 o 
   4   6   4      165.06      151.11      8.52 o 
   5   6   4     4470.68     4734.42    126.27 o 
   6   6   4        7.18       46.84     14.28 o 
   7   6   4      177.89      233.74     12.55 o 
   8   6   4      557.65      547.72     25.85 o 
   9   6   4      155.10      162.24     18.98 o 
  10   6   4      617.17      592.50     40.15 o 
  11   6   4        2.79       15.37     24.84 o 
  12   6   4      160.25      130.19     26.39 o 
  13   6   4      111.45      102.19     32.98 o 
 -13   7   4        8.27       27.61     29.31 o 
 -12   7   4       54.04       43.60     16.83 o 
 -11   7   4      213.50      220.16     23.98 o 
 -10   7   4        7.06       31.11     14.10 o 
  -9   7   4      371.92      425.90     23.41 o 
  -8   7   4        3.49        7.35      8.57 o 
  -7   7   4      126.80      151.02     11.01 o 
  -6   7   4      596.53      613.73     21.07 o 
  -5   7   4      111.00      119.11      8.64 o 
  -4   7   4     1573.93     1547.88     34.21 o 
  -3   7   4      634.51      750.87     29.78 o 
  -2   7   4       17.11       24.95      7.96 o 
  -1   7   4     1784.30     1597.05     39.03 o 
   0   7   4     2254.55     2236.78     82.23 o 
   1   7   4      861.17      769.15     18.87 o 
   2   7   4      665.26      607.21     18.28 o 
   3   7   4      114.26      133.37      7.98 o 
   4   7   4      689.63      617.15     22.91 o 
   5   7   4      397.79      405.66     17.28 o 
   6   7   4      584.76      515.37     20.70 o 
   7   7   4      461.48      473.90     23.73 o 
   8   7   4      298.59      276.41     15.99 o 
   9   7   4        5.29        6.02      8.40 o 
  10   7   4       17.42        1.86     12.46 o 
  11   7   4        2.67        3.20     18.08 o 
  12   7   4       13.34        1.19     15.20 o 
  13   7   4      101.29      117.20     35.78 o 
 -13   8   4        0.84       30.55     31.56 o 
 -12   8   4      161.59      154.92     26.95 o 
 -11   8   4       13.52        1.56     11.64 o 
 -10   8   4      297.58      311.06     27.00 o 
  -9   8   4      160.57      154.01     14.65 o 
  -8   8   4      350.60      337.93     18.46 o 
  -7   8   4      509.52      522.46     21.15 o 
  -6   8   4        8.95       12.46      6.87 o 
  -5   8   4     3744.45     3630.80    106.32 o 
  -4   8   4     1575.09     1533.42     43.42 o 
  -3   8   4     1712.91     1792.14     70.10 o 
  -2   8   4      779.79      729.25     52.89 o 
  -1   8   4      624.18      628.09     23.08 o 
   0   8   4     1007.60     1062.31     33.55 o 
   1   8   4       68.40       79.94      9.92 o 
   2   8   4      242.88      280.85     11.45 o 
   3   8   4      897.20      790.90     22.78 o 
   4   8   4        2.28       17.01     12.43 o 
   5   8   4      299.80      269.87     17.32 o 
   6   8   4        4.40       -5.78      8.79 o 
   7   8   4       47.63       89.71     16.65 o 
   8   8   4      236.78      205.72     25.06 o 
   9   8   4      209.27      229.24     20.78 o 
  10   8   4        6.61       15.26     19.04 o 
  11   8   4      236.58      237.97     30.63 o 
  12   8   4       21.23        3.01     15.65 o 
  13   8   4       83.68       51.96     22.98 o 
 -13   9   4        0.60       11.65     37.10 o 
 -12   9   4        6.21       -5.02     15.79 o 
 -11   9   4       18.66       27.79     17.22 o 
 -10   9   4       88.02      112.75     22.85 o 
  -9   9   4      158.50      195.20     26.23 o 
  -8   9   4      294.23      274.31     22.93 o 
  -7   9   4       11.50       11.56     10.74 o 
  -6   9   4     2577.88     2694.54     90.88 o 
  -5   9   4        8.79       33.61     14.82 o 
  -4   9   4     3032.41     3163.06    122.91 o 
  -3   9   4      316.72      357.56     21.25 o 
  -2   9   4      663.80      711.10     26.30 o 
  -1   9   4     2117.96     2239.04     67.39 o 
   0   9   4      149.41      177.92     12.43 o 
   1   9   4      954.70      967.53     33.14 o 
   2   9   4       10.00       -1.88      6.44 o 
   3   9   4     1973.59     2014.56     52.48 o 
   4   9   4        8.76        3.02      9.45 o 
   5   9   4      191.44      212.77     17.96 o 
   6   9   4        8.50       29.24     12.59 o 
   7   9   4       49.74       46.05     10.32 o 
   8   9   4      119.65      139.74     19.27 o 
   9   9   4       50.78       70.71     15.27 o 
  10   9   4       16.69       24.40     14.43 o 
  11   9   4        3.61        9.47     14.98 o 
  12   9   4       12.30       22.72     18.78 o 
 -12  10   4        2.44       24.00     22.88 o 
 -11  10   4      122.22      196.40     29.92 o 
 -10  10   4      172.34      144.92     25.82 o 
  -9  10   4       17.46       28.14     30.29 o 
  -8  10   4       57.26       26.97     20.46 o 
  -7  10   4       48.36       73.80     14.06 o 
  -6  10   4       18.87       57.77     17.52 o 
  -5  10   4     1431.94     1318.68     64.07 o 
  -4  10   4      119.82      137.60     16.84 o 
  -3  10   4       59.18       75.95     11.36 o 
  -2  10   4      255.82      268.51     22.15 o 
  -1  10   4       16.85       21.12     10.99 o 
   0  10   4      107.65      159.42     12.94 o 
   1  10   4      145.17      154.19     13.76 o 
   2  10   4        2.46        9.35      9.07 o 
   3  10   4     1942.56     1783.12     51.22 o 
   4  10   4      799.91      808.82     27.55 o 
   5  10   4       10.29       10.60     10.26 o 
   6  10   4     1158.77     1186.31     42.98 o 
   7  10   4      347.16      339.10     21.65 o 
   8  10   4      546.27      536.46     29.82 o 
   9  10   4      110.87      106.83     16.46 o 
  10  10   4      148.77      160.33     24.82 o 
  11  10   4       54.46       38.13     25.82 o 
  12  10   4       35.18       94.04     51.16 o 
 -11  11   4      267.28      278.28     36.73 o 
 -10  11   4       32.41       37.25     19.52 o 
  -9  11   4      211.61      268.57     33.31 o 
  -8  11   4        1.56       19.57     17.19 o 
  -7  11   4      694.01      749.75     39.48 o 
  -6  11   4       44.59       92.76     18.76 o 
  -5  11   4     1239.56     1364.20     72.90 o 
  -4  11   4        7.75       56.01     22.09 o 
  -3  11   4      106.81      155.02     14.68 o 
  -2  11   4      185.00      188.67     16.85 o 
  -1  11   4      119.72      126.47     13.71 o 
   0  11   4      189.18      183.14     18.79 o 
   1  11   4      232.72      213.40     16.18 o 
   2  11   4      342.24      297.64     18.25 o 
   3  11   4      122.72      125.68     13.99 o 
   4  11   4        8.83       20.44      9.44 o 
   5  11   4      114.80      103.70     12.33 o 
   6  11   4        5.71        5.70     11.65 o 
   7  11   4      251.15      235.04     18.45 o 
   8  11   4      154.43      166.74     30.19 o 
   9  11   4      204.32      222.16     32.69 o 
  10  11   4       14.10        4.71     17.56 o 
  11  11   4      237.86      289.09     55.47 o 
 -10  12   4       40.42       10.63     17.27 o 
  -9  12   4        3.23       19.86     15.76 o 
  -8  12   4       86.54       99.78     28.87 o 
  -7  12   4      120.38      163.15     25.06 o 
  -6  12   4        2.32        8.54     22.86 o 
  -5  12   4      376.92      362.52     27.40 o 
  -4  12   4        8.70       12.04     12.05 o 
  -3  12   4      335.31      314.20     23.16 o 
  -2  12   4      135.56      103.86     13.82 o 
  -1  12   4        4.40        7.64     10.12 o 
   0  12   4      771.66      680.17     32.80 o 
   1  12   4       44.16       49.54     13.05 o 
   2  12   4        2.28        6.51      7.81 o 
   3  12   4        4.95       23.11     12.57 o 
   4  12   4      212.62      229.07     27.41 o 
   5  12   4      134.42      135.46     20.99 o 
   6  12   4        5.91       35.84     16.68 o 
   7  12   4       47.05       43.75     17.41 o 
   8  12   4       10.34        2.52     12.83 o 
   9  12   4        8.63        4.88     24.34 o 
  10  12   4       40.47       19.33     28.58 o 
  -9  13   4        6.42        5.38     16.36 o 
  -8  13   4      175.42      159.76     25.46 o 
  -7  13   4        5.23       -7.87     13.06 o 
  -6  13   4      112.54      137.07     23.62 o 
  -5  13   4       69.16       60.57     17.14 o 
  -4  13   4      110.95      129.17     20.31 o 
  -3  13   4      433.94      453.92     27.73 o 
  -2  13   4      439.51      448.39     29.07 o 
  -1  13   4      919.36      998.68     57.86 o 
   0  13   4       29.10       21.29     22.71 o 
   1  13   4      515.49      466.12     30.75 o 
   2  13   4        8.49        9.63     11.53 o 
   3  13   4      629.21      632.02     45.09 o 
   4  13   4      382.20      405.64     37.70 o 
   5  13   4        8.66       13.72     14.26 o 
   6  13   4      270.97      235.14     31.12 o 
   7  13   4       32.16       53.17     19.40 o 
   8  13   4        0.73      -12.25     19.35 o 
   9  13   4        1.64      -12.91     26.63 o 
  -8  14   4        1.22       12.89     26.96 o 
  -7  14   4        0.11       25.20     23.97 o 
  -6  14   4       39.67       67.51     24.95 o 
  -5  14   4      107.00      135.74     32.49 o 
  -4  14   4       47.08       39.97     23.46 o 
  -3  14   4        0.04       43.25     17.39 o 
  -2  14   4       40.14       10.66     16.97 o 
  -1  14   4        0.34       32.76     24.30 o 
   0  14   4       81.71      120.05     21.87 o 
   1  14   4       47.95       31.93     17.35 o 
   2  14   4        8.32       13.71     14.71 o 
   3  14   4        1.54       -7.46     19.90 o 
   4  14   4      148.93      180.21     27.73 o 
   5  14   4       39.89       20.55     17.66 o 
   6  14   4       71.31       52.98     20.90 o 
   7  14   4       31.33       30.68     25.43 o 
   8  14   4        0.96        6.59     25.67 o 
  -7  15   4       16.90       11.90     22.72 o 
  -6  15   4       57.91       63.33     24.91 o 
  -5  15   4       12.41      -17.62     17.62 o 
  -4  15   4       77.89      118.49     43.70 o 
  -3  15   4       17.24       38.38     20.73 o 
  -2  15   4       41.55       79.86     33.40 o 
  -1  15   4       38.86       27.36     18.29 o 
   0  15   4       14.73       43.72     19.42 o 
   1  15   4       38.94       37.68     24.77 o 
   2  15   4      223.63      221.60     33.38 o 
   3  15   4        7.08      -14.00     17.48 o 
   4  15   4      119.72      147.32     28.42 o 
   5  15   4        6.77       27.72     23.62 o 
   6  15   4      120.57      138.44     44.42 o 
  -5  16   4        5.59      -31.86     32.44 o 
  -4  16   4        4.43       -2.21     20.02 o 
  -3  16   4        6.15      -13.45     23.04 o 
  -2  16   4       75.57      153.53     29.90 o 
  -1  16   4       29.39       31.65     19.64 o 
   0  16   4       20.09       34.87     17.86 o 
   1  16   4        0.65       -8.72     17.66 o 
   2  16   4       65.29       77.71     25.66 o 
   3  16   4        9.09        9.41     18.12 o 
   4  16   4       12.41       21.03     18.83 o 
 -15   1   5      181.89      176.50     39.19 o 
 -14   1   5       12.89       24.98     24.80 o 
 -13   1   5       68.30       93.93     17.06 o 
 -12   1   5      362.01      356.30     23.68 o 
 -11   1   5       98.13      116.72     13.30 o 
 -10   1   5       25.94       36.11     14.15 o 
  -9   1   5        4.94        3.71      6.44 o 
  -8   1   5      823.59      878.42     26.55 o 
  -7   1   5     2726.21     2927.88     71.45 o 
  -6   1   5      108.03       97.06      7.27 o 
  -5   1   5     4232.55     4406.50     78.12 o 
  -4   1   5      608.34      540.02     13.16 o 
  -3   1   5     3324.04     3172.87     84.68 o 
  -2   1   5     3526.86     3462.80    107.31 o 
  -1   1   5      201.65      222.34      5.22 o 
   0   1   5     3175.04     3533.59     59.38 o 
   1   1   5     1695.02     2071.70     31.83 o 
   2   1   5       72.41       53.31      6.17 o 
   3   1   5     4966.63     5339.11    120.70 o 
   4   1   5      448.50      401.32      7.56 o 
   5   1   5     3370.07     3460.50     98.94 o 
   6   1   5      237.91      244.28     17.46 o 
   7   1   5      732.00      654.05     32.89 o 
   8   1   5     1957.06     2018.78     94.07 o 
   9   1   5       16.96       21.36     13.21 o 
  10   1   5      546.89      625.47     45.14 o 
  11   1   5      143.31      175.56     24.83 o 
  12   1   5      163.11      150.65     25.14 o 
  13   1   5       43.89       27.76     17.02 o 
  14   1   5       16.01       -2.37     15.82 o 
 -15   2   5        3.23        9.95     29.56 o 
 -14   2   5       87.53      128.14     35.90 o 
 -13   2   5        1.22       10.00     11.47 o 
 -12   2   5        4.23       48.65     22.15 o 
 -11   2   5       62.80       63.85     11.37 o 
 -10   2   5        0.47       18.58      8.44 o 
  -9   2   5     1210.31     1254.05     44.59 o 
  -8   2   5      362.22      327.69     14.58 o 
  -7   2   5      234.32      257.43     10.28 o 
  -6   2   5       36.24       58.58      6.83 o 
  -5   2   5       46.54       38.00      6.75 o 
  -4   2   5       58.29       58.43      6.29 o 
  -3   2   5     1191.15     1208.69     25.28 o 
  -2   2   5       15.94       26.14      4.52 o 
  -1   2   5       75.88       71.57      3.64 o 
   0   2   5     4094.47     3899.63    113.88 o 
   1   2   5     1477.68     1527.56     26.63 o 
   2   2   5     1329.06     1283.27     21.20 o 
   3   2   5      777.98      849.03     22.77 o 
   4   2   5     1233.74     1226.55     31.03 o 
   5   2   5       43.31       79.95     13.49 o 
   6   2   5     1127.54     1137.05     41.74 o 
   7   2   5       43.88       88.76     13.93 o 
   8   2   5      241.22      207.59     23.24 o 
   9   2   5        1.95      -13.56     13.56 o 
  10   2   5       30.69       38.39     17.05 o 
  11   2   5       13.11       15.22     16.08 o 
  12   2   5        1.88        3.22     20.99 o 
  13   2   5        1.76        2.19     16.31 o 
  14   2   5        0.05      -13.86     17.23 o 
 -14   3   5       48.18       16.48     22.66 o 
 -13   3   5      198.53      251.12     28.04 o 
 -12   3   5      162.33      159.16     19.93 o 
 -11   3   5      394.33      383.11     22.86 o 
 -10   3   5     3374.17     3346.70    105.46 o 
  -9   3   5        7.31        8.25     11.66 o 
  -8   3   5     1776.00     1740.19     47.84 o 
  -7   3   5      686.80      666.33     20.10 o 
  -6   3   5     1341.31     1400.88     31.71 o 
  -5   3   5     2177.66     2073.66     35.27 o 
  -4   3   5      180.59      203.18      6.16 o 
  -3   3   5      733.71      686.13     20.84 o 
  -2   3   5     7098.41     6753.06    115.38 o 
  -1   3   5     1253.97     1421.00     52.07 o 
   0   3   5      369.33      433.55     15.58 o 
   1   3   5     6154.04     6471.77    124.67 o 
   2   3   5     2106.78     2223.19     39.06 o 
   3   3   5     4778.56     4958.69     89.94 o 
   4   3   5      664.44      661.25     14.38 o 
   5   3   5     3886.41     4083.00     74.57 o 
   6   3   5     2515.18     2170.88    106.48 o 
   7   3   5      434.08      471.23     29.28 o 
   8   3   5     1470.10     1513.02     64.16 o 
   9   3   5       51.94       82.25     16.54 o 
  10   3   5     1630.66     1523.85     99.49 o 
  11   3   5      706.78      821.34     60.21 o 
  12   3   5       27.16        8.68     16.71 o 
  13   3   5      139.04      133.81     23.55 o 
  14   3   5       57.69       51.97     25.93 o 
 -14   4   5      123.46       94.18     29.47 o 
 -13   4   5       15.20        5.00     13.33 o 
 -12   4   5       19.95       26.89     13.54 o 
 -11   4   5      289.38      240.97     42.95 o 
 -10   4   5      429.23      462.36     31.23 o 
  -9   4   5       44.34       63.73      8.71 o 
  -8   4   5       52.31       74.12      9.12 o 
  -7   4   5      558.97      545.84     32.18 o 
  -6   4   5     2534.93     2675.83     72.52 o 
  -5   4   5      102.65      134.84      8.03 o 
  -4   4   5     2245.06     2315.03     40.29 o 
  -3   4   5      350.87      416.38     13.31 o 
  -2   4   5      313.37      380.84     12.48 o 
  -1   4   5     2751.91     3271.09     64.65 o 
   0   4   5       55.62       36.26      8.32 o 
   1   4   5     8251.20     7527.95    345.43 o 
   2   4   5      887.73      774.49     19.66 o 
   3   4   5      192.76      219.93      7.88 o 
   4   4   5       50.47       44.76      7.47 o 
   5   4   5       68.64       66.65      7.94 o 
   6   4   5       10.05       18.24      7.07 o 
   7   4   5      715.09      685.65     31.04 o 
   8   4   5       48.87       61.29     16.90 o 
   9   4   5      125.06      116.03     20.37 o 
  10   4   5      138.07      119.75     24.22 o 
  11   4   5      272.10      295.82     27.52 o 
  12   4   5        0.33        1.78     14.48 o 
  13   4   5       29.79       49.34     22.00 o 
  14   4   5       40.01       37.56     33.69 o 
 -14   5   5        4.47      -24.92     26.22 o 
 -13   5   5        9.23       15.75     15.30 o 
 -12   5   5        8.97       35.22     14.94 o 
 -11   5   5      106.63      106.23     18.69 o 
 -10   5   5      401.45      444.90     28.37 o 
  -9   5   5      756.05      738.37     34.17 o 
  -8   5   5        9.62       35.70      9.03 o 
  -7   5   5     5387.65     5354.07    212.47 o 
  -6   5   5      216.01      202.15     10.45 o 
  -5   5   5     2963.34     3002.67     59.41 o 
  -4   5   5     6251.77     5984.90    110.76 o 
  -3   5   5     5680.09     5623.60    108.62 o 
  -2   5   5    10020.29    10597.61    199.14 o 
  -1   5   5       59.17       56.39      4.08 o 
   0   5   5    10648.03    10504.27    226.49 o 
   1   5   5     2962.67     2983.23     55.42 o 
   2   5   5    16210.78    14526.86    355.36 o 
   3   5   5     1781.47     1661.80     43.89 o 
   4   5   5      322.09      287.99     12.88 o 
   5   5   5     1487.32     1479.77     36.57 o 
   6   5   5       59.73       52.05      6.80 o 
   7   5   5      662.17      656.49     26.89 o 
   8   5   5       29.18       41.02     12.24 o 
   9   5   5       10.23        4.09     13.48 o 
  10   5   5       36.31       64.51     16.27 o 
  11   5   5       23.69       14.63     16.35 o 
  12   5   5       70.28       96.54     27.76 o 
  13   5   5        1.49        6.88     22.81 o 
 -14   6   5       21.50        2.73     25.12 o 
 -13   6   5       19.37       31.86     17.16 o 
 -12   6   5        0.06       34.71     20.23 o 
 -11   6   5        3.47       10.99     12.05 o 
 -10   6   5       79.33      117.90     17.82 o 
  -9   6   5       52.27       53.69     12.28 o 
  -8   6   5      541.24      568.23     23.61 o 
  -7   6   5      485.79      497.54     21.20 o 
  -6   6   5     2169.54     2183.99     51.98 o 
  -5   6   5     1080.38     1032.54     24.93 o 
  -4   6   5     5816.06     5426.39    139.06 o 
  -3   6   5     2907.81     2791.55     67.88 o 
  -2   6   5      478.86      551.40     15.48 o 
  -1   6   5     1399.52     1145.75     41.52 o 
   0   6   5     1252.57     1493.66     46.47 o 
   1   6   5     1008.62      859.37     19.78 o 
   2   6   5      613.00      557.26     16.03 o 
   3   6   5     3938.88     3912.36     98.13 o 
   4   6   5      570.35      543.75     17.66 o 
   5   6   5     1265.90     1294.47     40.48 o 
   6   6   5     1632.47     1457.46     41.77 o 
   7   6   5      488.36      558.26     20.42 o 
   8   6   5      149.27      146.45     11.01 o 
   9   6   5      119.78       87.03     18.78 o 
  10   6   5        8.77       11.08     18.97 o 
  11   6   5       24.95       31.18     14.69 o 
  12   6   5        0.12        3.46     13.76 o 
  13   6   5        3.39        3.07     23.16 o 
 -13   7   5      238.30      164.51     45.19 o 
 -12   7   5      364.24      370.73     34.84 o 
 -11   7   5      227.10      254.42     26.19 o 
 -10   7   5      318.09      332.16     25.80 o 
  -9   7   5       96.62       92.29     15.07 o 
  -8   7   5     1477.15     1494.71     73.41 o 
  -7   7   5       17.42       26.13      8.09 o 
  -6   7   5      214.31      198.96     11.00 o 
  -5   7   5     3211.28     3243.57     71.52 o 
  -4   7   5       20.75       27.89      6.32 o 
  -3   7   5      464.19      452.40     17.28 o 
  -2   7   5      261.82      236.70     11.24 o 
  -1   7   5       54.19       54.21     11.86 o 
   0   7   5       86.45       85.02      6.53 o 
   1   7   5     1720.43     1658.16     44.08 o 
   2   7   5      518.46      436.20     14.53 o 
   3   7   5     1898.12     2010.17     47.69 o 
   4   7   5     1463.90     1366.73     42.87 o 
   5   7   5      437.24      501.79     22.90 o 
   6   7   5     5036.94     4745.53    142.86 o 
   7   7   5        1.72        8.53      9.26 o 
   8   7   5     1504.09     1487.53     49.66 o 
   9   7   5      116.97      137.15     18.51 o 
  10   7   5      857.89      877.46     70.17 o 
  11   7   5       85.82       69.86     19.48 o 
  12   7   5      231.45      277.41     37.25 o 
  13   7   5      267.26      297.72     41.38 o 
 -13   8   5      139.25      193.87     47.65 o 
 -12   8   5        0.62        4.51     14.60 o 
 -11   8   5       35.39       45.34     22.35 o 
 -10   8   5        4.55       17.90     10.39 o 
  -9   8   5      347.60      383.83     35.27 o 
  -8   8   5       23.51       32.21     11.88 o 
  -7   8   5     1509.82     1443.49     44.88 o 
  -6   8   5     1690.06     1580.66     44.04 o 
  -5   8   5       66.79       75.98      8.75 o 
  -4   8   5      400.20      362.16     17.48 o 
  -3   8   5      351.57      313.16     14.81 o 
  -2   8   5      503.68      484.37     25.54 o 
  -1   8   5     1276.57     1233.74     60.11 o 
   0   8   5       44.88       33.03      7.46 o 
   1   8   5      706.92      694.75     27.74 o 
   2   8   5       15.77       23.25      6.22 o 
   3   8   5      287.12      296.85     13.34 o 
   4   8   5      502.32      453.69     22.25 o 
   5   8   5     4859.97     4680.42    124.29 o 
   6   8   5      334.66      299.84     16.63 o 
   7   8   5      857.31      767.22     33.20 o 
   8   8   5       67.26       92.38     14.36 o 
   9   8   5       36.05       73.18     23.50 o 
  10   8   5       37.71       34.02     17.37 o 
  11   8   5       13.02       30.00     20.64 o 
  12   8   5       70.85       48.83     24.27 o 
 -12   9   5       16.52       30.30     17.59 o 
 -11   9   5        0.19       25.40     14.48 o 
 -10   9   5        9.65       14.19     13.83 o 
  -9   9   5        7.18       54.22     30.15 o 
  -8   9   5       36.23       35.51     15.86 o 
  -7   9   5      829.94      761.80     41.10 o 
  -6   9   5      154.79      145.62     17.20 o 
  -5   9   5      542.70      560.20     28.26 o 
  -4   9   5     3484.76     3646.08    118.21 o 
  -3   9   5      326.54      327.97     20.66 o 
  -2   9   5      814.29      797.71     34.01 o 
  -1   9   5       37.32       27.06      9.25 o 
   0   9   5     2294.33     2265.76     69.48 o 
   1   9   5     1215.87     1194.30     42.79 o 
   2   9   5      347.61      351.47     23.66 o 
   3   9   5     1021.32      970.84     31.17 o 
   4   9   5      749.44      837.00     31.25 o 
   5   9   5     1943.70     1861.80     65.54 o 
   6   9   5      775.68      769.40     31.92 o 
   7   9   5      640.46      655.80     30.28 o 
   8   9   5      223.06      213.07     19.10 o 
   9   9   5       43.82       61.90     18.02 o 
  10   9   5       36.85       27.19     16.91 o 
  11   9   5       94.93       80.82     21.69 o 
  12   9   5        3.07       39.56     27.65 o 
 -12  10   5       13.80       29.02     19.59 o 
 -11  10   5       49.36       38.68     18.22 o 
 -10  10   5       27.58       16.40     17.40 o 
  -9  10   5       85.03       89.19     26.89 o 
  -8  10   5       88.95      169.21     25.35 o 
  -7  10   5       11.28       35.33     23.69 o 
  -6  10   5      123.34      154.83     16.59 o 
  -5  10   5      134.02      115.90     12.54 o 
  -4  10   5      498.31      622.72     29.03 o 
  -3  10   5      470.56      489.95     28.13 o 
  -2  10   5       62.42       60.73     12.19 o 
  -1  10   5      580.83      637.57     28.39 o 
   0  10   5       43.34       63.96     12.23 o 
   1  10   5      355.05      394.30     21.99 o 
   2  10   5      257.75      279.46     24.35 o 
   3  10   5     1009.87     1084.98     43.99 o 
   4  10   5      590.37      568.17     25.02 o 
   5  10   5      108.58      121.24     21.70 o 
   6  10   5      193.35      214.91     21.25 o 
   7  10   5        8.86       15.61     11.90 o 
   8  10   5      267.30      282.46     20.07 o 
   9  10   5      311.31      354.49     33.36 o 
  10  10   5       33.57       77.67     35.13 o 
  11  10   5      101.00       80.90     24.33 o 
 -11  11   5        6.39      -10.20     17.83 o 
 -10  11   5        3.27      -12.84     17.58 o 
  -9  11   5       41.37       27.04     17.77 o 
  -8  11   5      166.50      143.30     22.47 o 
  -7  11   5        7.04       37.65     28.63 o 
  -6  11   5      228.81      250.28     29.33 o 
  -5  11   5      272.41      223.72     19.29 o 
  -4  11   5        5.68       46.34     27.67 o 
  -3  11   5       11.47       56.28     16.35 o 
  -2  11   5      323.04      291.92     20.03 o 
  -1  11   5        0.52       -0.24      7.77 o 
   0  11   5      392.84      365.29     21.76 o 
   1  11   5       17.01       17.89     12.28 o 
   2  11   5        7.24        8.91     10.61 o 
   3  11   5       65.29       55.48     12.11 o 
   4  11   5       18.70       13.80     10.57 o 
   5  11   5       14.92       -1.53      8.18 o 
   6  11   5       82.82       65.29     15.70 o 
   7  11   5        8.13        6.23     10.43 o 
   8  11   5      158.20      155.31     16.85 o 
   9  11   5        8.30       12.11     15.58 o 
  10  11   5        2.55       34.92     23.74 o 
 -10  12   5        2.97       18.03     25.32 o 
  -9  12   5       63.08       59.82     21.04 o 
  -8  12   5       84.14      107.00     23.95 o 
  -7  12   5       44.36       20.93     21.22 o 
  -6  12   5      340.34      405.71     40.44 o 
  -5  12   5       97.83       96.46     13.09 o 
  -4  12   5      646.27      660.73     44.09 o 
  -3  12   5      712.77      730.70     35.34 o 
  -2  12   5      266.42      261.05     23.22 o 
  -1  12   5      930.97     1021.31     44.84 o 
   0  12   5        4.26        8.04     16.68 o 
   1  12   5      601.72      619.00     31.73 o 
   2  12   5      102.28      116.53     16.85 o 
   3  12   5      427.33      424.75     26.25 o 
   4  12   5      279.88      269.08     22.02 o 
   5  12   5       30.31       15.94     12.10 o 
   6  12   5       78.84      113.04     20.52 o 
   7  12   5        1.94        6.60     17.76 o 
   8  12   5       83.31      109.71     27.13 o 
   9  12   5       22.02       35.96     30.57 o 
  10  12   5        0.41       -3.28     25.32 o 
  -9  13   5        0.01      -17.36     17.36 o 
  -8  13   5       40.17       60.08     22.45 o 
  -7  13   5        1.29       46.79     44.03 o 
  -6  13   5        4.99       16.56     21.64 o 
  -5  13   5        3.64      -13.48     17.78 o 
  -4  13   5       10.02       -2.62     10.41 o 
  -3  13   5       13.54       -9.83     10.43 o 
  -2  13   5       45.54       46.38     12.80 o 
  -1  13   5       63.44       73.76     13.16 o 
   0  13   5       25.92        0.58      8.66 o 
   1  13   5       66.50      115.01     21.64 o 
   2  13   5       62.71       83.63     18.16 o 
   3  13   5       25.96       14.78     12.93 o 
   4  13   5      135.56      133.53     21.83 o 
   5  13   5        3.45        6.91     13.40 o 
   6  13   5      181.45      195.99     26.37 o 
   7  13   5        9.12       86.50     41.52 o 
   8  13   5       20.59        6.68     36.88 o 
   9  13   5       41.80       26.18     29.91 o 
  -8  14   5       35.60       81.10     40.81 o 
  -7  14   5       43.16       95.28     31.63 o 
  -6  14   5      270.54      262.23     43.92 o 
  -5  14   5        0.32       14.95     20.68 o 
  -4  14   5      199.69      171.28     30.36 o 
  -3  14   5        1.56       20.52     15.20 o 
  -2  14   5       94.34      122.37     23.05 o 
  -1  14   5        8.08       -3.20     12.42 o 
   0  14   5      121.09      109.50     19.46 o 
   1  14   5        7.03       12.41     15.97 o 
   2  14   5       51.05      109.60     27.51 o 
   3  14   5       22.99       54.50     20.46 o 
   4  14   5      123.81      161.42     28.58 o 
   5  14   5        0.38       -7.43     14.48 o 
   6  14   5      100.24      109.83     25.38 o 
   7  14   5      129.02      111.08     26.26 o 
  -7  15   5       27.36        0.62     20.38 o 
  -6  15   5       15.09       13.53     22.53 o 
  -5  15   5       15.69       34.33     25.09 o 
  -4  15   5       44.40      -20.58     23.00 o 
  -3  15   5       30.79       16.27     21.37 o 
  -2  15   5      128.44      111.30     22.46 o 
  -1  15   5        2.71       20.89     17.55 o 
   0  15   5       42.44       16.02     16.78 o 
   1  15   5        2.88       -9.43     16.48 o 
   2  15   5       80.07       16.48     15.72 o 
   3  15   5       13.86        5.03     16.37 o 
   4  15   5        5.43       20.91     17.28 o 
   5  15   5        0.13       33.99     36.80 o 
   6  15   5        2.61       -2.00     17.18 o 
  -4  16   5       99.40      115.28     46.65 o 
  -3  16   5      163.51      196.42     41.11 o 
  -2  16   5        0.40      -21.37     21.37 o 
  -1  16   5      160.76      125.73     34.19 o 
   0  16   5       75.89       41.24     27.84 o 
   1  16   5      155.44      129.50     25.84 o 
   2  16   5       97.29       45.48     23.47 o 
   3  16   5       90.06       91.65     27.11 o 
   4  16   5      144.09       94.47     27.73 o 
 -15   0   6      325.79      210.61     84.64 o 
 -14   0   6       31.64       30.97     31.92 o 
 -13   0   6      116.27      163.65     32.35 o 
 -12   0   6     1381.83     1231.12     70.61 o 
 -11   0   6       38.33       77.16     15.64 o 
 -10   0   6     3589.01     3529.77    173.40 o 
  -9   0   6      580.75      564.42     39.84 o 
  -8   0   6     2773.20     2818.47    102.30 o 
  -7   0   6     2898.05     3022.32     97.33 o 
  -6   0   6      195.38      216.78     12.54 o 
  -5   0   6     2278.76     2326.01     66.17 o 
  -4   0   6       39.37       41.41      5.12 o 
  -3   0   6     3786.04     3688.62    145.14 o 
  -2   0   6     4278.37     4723.81    111.63 o 
  -1   0   6     2527.85     2599.84     56.99 o 
   0   0   6      905.26      981.25     24.28 o 
   1   0   6     1332.27     1526.41     49.20 o 
   2   0   6     3962.25     3977.53     93.17 o 
   3   0   6     7322.18     7359.53    175.18 o 
   4   0   6       11.25       14.08      3.37 o 
   5   0   6     1943.86     2104.49    102.19 o 
   6   0   6     1002.52     1031.74     55.24 o 
   7   0   6      111.05       94.53     17.60 o 
   8   0   6      695.27      736.16     61.34 o 
   9   0   6      833.49      882.04    101.38 o 
  10   0   6       72.22       74.36     23.18 o 
  11   0   6      661.32      664.97     85.55 o 
  12   0   6       34.78       20.06     38.22 o 
  13   0   6      265.19      250.45     55.00 o 
  14   0   6        0.04       46.12     35.05 o 
 -15   1   6       12.68      -20.12     47.41 o 
 -14   1   6        1.01       65.43     31.35 o 
 -13   1   6      307.42      295.31     36.41 o 
 -12   1   6       45.11       48.52     16.36 o 
 -11   1   6        1.07       12.16      8.25 o 
 -10   1   6        9.61        5.97      7.23 o 
  -9   1   6      205.18      229.43     16.20 o 
  -8   1   6       45.90       46.94      6.36 o 
  -7   1   6        1.29       10.38      5.83 o 
  -6   1   6      686.93      726.24     17.33 o 
  -5   1   6     1339.63     1563.41     27.42 o 
  -4   1   6      459.35      393.24      7.10 o 
  -3   1   6      102.57      167.13      7.90 o 
  -2   1   6     3246.35     3488.55     50.60 o 
  -1   1   6      387.18      378.15      8.72 o 
   0   1   6     5736.71     5640.33    108.41 o 
   1   1   6        4.62       10.20      3.87 o 
   2   1   6     1547.30     1638.34     29.32 o 
   3   1   6        2.50       10.73      3.50 o 
   4   1   6       47.33       68.52      7.17 o 
   5   1   6       25.94       49.93      9.91 o 
   6   1   6       25.93       32.05      8.82 o 
   7   1   6       73.36       79.58     14.40 o 
   8   1   6      196.07      195.29     20.67 o 
   9   1   6      234.56      204.17     37.02 o 
  10   1   6      471.04      456.78     37.38 o 
  11   1   6       78.47       95.03     23.07 o 
  12   1   6       26.37       51.09     30.75 o 
  13   1   6       67.86      109.81     27.83 o 
  14   1   6       85.19       42.79     24.96 o 
 -14   2   6        4.87       -1.94     21.29 o 
 -13   2   6       34.41       22.58     17.25 o 
 -12   2   6       11.08       21.08     12.60 o 
 -11   2   6        2.60        8.82     16.23 o 
 -10   2   6      436.16      440.50     21.91 o 
  -9   2   6       11.71        7.95      8.17 o 
  -8   2   6       41.37       33.35      6.30 o 
  -7   2   6     4716.72     4558.24    137.66 o 
  -6   2   6       16.74       32.27      4.97 o 
  -5   2   6     7757.36     7034.60    205.56 o 
  -4   2   6     2900.02     2960.78     82.94 o 
  -3   2   6     3917.06     4394.37     93.87 o 
  -2   2   6    10246.34    10692.12    200.80 o 
  -1   2   6      244.34      261.36      9.91 o 
   0   2   6     8760.95     8361.81    172.01 o 
   1   2   6     6976.39     7046.19    127.26 o 
   2   2   6     1211.31     1042.39     19.76 o 
   3   2   6     1936.60     1962.67     35.63 o 
   4   2   6      458.58      375.27     14.46 o 
   5   2   6     2068.41     2039.62     64.39 o 
   6   2   6      246.78      301.73     19.06 o 
   7   2   6      431.94      467.86     27.26 o 
   8   2   6      843.21      868.28     49.30 o 
   9   2   6      123.60      122.19     21.05 o 
  10   2   6       35.85       65.25     30.31 o 
  11   2   6       19.33       11.05     26.78 o 
  12   2   6      176.77      158.92     27.82 o 
  13   2   6       16.32       25.19     20.06 o 
  14   2   6       26.25        2.99     17.47 o 
 -14   3   6       35.31       -2.35     48.01 o 
 -13   3   6       29.43       32.13     14.25 o 
 -12   3   6      269.09      244.40     25.88 o 
 -11   3   6       30.88       66.11     15.32 o 
 -10   3   6      369.11      384.13     23.96 o 
  -9   3   6       64.38       79.04     11.34 o 
  -8   3   6       29.61       38.61      8.58 o 
  -7   3   6       90.85       97.89      7.41 o 
  -6   3   6       54.68       51.66      6.37 o 
  -5   3   6     1371.32     1354.86     35.07 o 
  -4   3   6      554.34      592.04     18.22 o 
  -3   3   6     1696.45     1686.41     46.82 o 
  -2   3   6     4000.07     4487.04     71.89 o 
  -1   3   6    11521.22    10550.49    210.59 o 
   0   3   6     2708.08     3363.28     66.55 o 
   1   3   6     4614.14     4621.88     85.18 o 
   2   3   6     2710.58     2678.92     52.01 o 
   3   3   6     2018.43     2097.78     50.92 o 
   4   3   6     1309.41     1200.79     25.49 o 
   5   3   6       15.69       17.27      4.71 o 
   6   3   6      969.02      940.26     68.77 o 
   7   3   6       66.91       83.87     13.47 o 
   8   3   6     1708.03     1879.20     89.34 o 
   9   3   6        2.95       18.99     23.19 o 
  10   3   6      209.53      230.35     30.63 o 
  11   3   6       72.16       80.75     30.93 o 
  12   3   6      244.48      228.68     38.06 o 
  13   3   6        0.15       14.37     22.48 o 
  14   3   6        0.38        6.19     19.43 o 
 -14   4   6       21.84       -1.10     20.90 o 
 -13   4   6       43.03       51.40     17.36 o 
 -12   4   6      477.36      488.19     37.88 o 
 -11   4   6      187.97      232.85     23.09 o 
 -10   4   6     1814.02     1966.33     96.16 o 
  -9   4   6      479.08      448.99     28.89 o 
  -8   4   6     1427.19     1551.53     69.26 o 
  -7   4   6      311.13      337.97     23.15 o 
  -6   4   6      174.62      176.87     12.59 o 
  -5   4   6     3436.17     3612.19    108.88 o 
  -4   4   6     1311.21     1453.05     44.93 o 
  -3   4   6     1331.13     1266.82     30.31 o 
  -2   4   6     1896.24     2118.56     43.35 o 
  -1   4   6     1510.03     1554.74     29.55 o 
   0   4   6       42.17       75.48      9.10 o 
   1   4   6     4525.20     4806.71    104.86 o 
   2   4   6     1893.96     2217.96     44.89 o 
   3   4   6     6362.74     6557.22    136.31 o 
   4   4   6      825.66      733.69     18.13 o 
   5   4   6     1112.60     1167.30     38.32 o 
   6   4   6     2493.26     2309.40     75.40 o 
   7   4   6      358.05      373.65     25.58 o 
   8   4   6      610.71      629.81     40.40 o 
   9   4   6      403.37      401.44     32.18 o 
  10   4   6      888.18      947.25     64.82 o 
  11   4   6      195.00      241.70     31.63 o 
  12   4   6        0.56       13.08     15.74 o 
  13   4   6       80.99      100.99     40.60 o 
 -14   5   6        8.26       -0.56     23.71 o 
 -13   5   6       41.99       50.99     19.35 o 
 -12   5   6        5.97       -7.74     11.90 o 
 -11   5   6      367.29      416.95     33.69 o 
 -10   5   6        7.88       25.98     21.91 o 
  -9   5   6      675.92      725.98     36.92 o 
  -8   5   6     1055.41     1057.84     42.82 o 
  -7   5   6       98.34      114.11     11.58 o 
  -6   5   6      101.51       97.23     12.26 o 
  -5   5   6       23.37       46.59     14.23 o 
  -4   5   6      104.91      124.84      8.85 o 
  -3   5   6       54.76       53.60      4.91 o 
  -2   5   6     4161.84     4424.88     81.46 o 
  -1   5   6      121.06      112.09      5.65 o 
   0   5   6     1211.34     1344.77     35.55 o 
   1   5   6      565.14      601.18     15.91 o 
   2   5   6      233.13      270.28     11.96 o 
   3   5   6      113.00      128.67      7.98 o 
   4   5   6     4249.64     3866.30     87.42 o 
   5   5   6        0.17       -4.92      4.92 o 
   6   5   6     1472.50     1410.50     40.55 o 
   7   5   6       93.81       93.89      8.23 o 
   8   5   6       62.21       77.19     16.95 o 
   9   5   6      173.50      187.95     23.90 o 
  10   5   6        9.96       21.79     13.97 o 
  11   5   6       11.41        7.11     18.14 o 
  12   5   6       84.91       80.24     29.56 o 
  13   5   6       33.48       56.83     23.55 o 
 -14   6   6       47.06       29.68     41.59 o 
 -13   6   6      159.53      137.69     22.28 o 
 -12   6   6      104.06       88.59     19.80 o 
 -11   6   6       32.35        7.18     12.57 o 
 -10   6   6      859.48      827.03     47.36 o 
  -9   6   6      459.41      424.00     35.93 o 
  -8   6   6      855.38      903.37     40.28 o 
  -7   6   6     1307.21     1286.24     57.29 o 
  -6   6   6        0.72       10.72      6.99 o 
  -5   6   6     1339.69     1256.59     38.37 o 
  -4   6   6       25.54       35.24      7.97 o 
  -3   6   6        9.43       20.06     11.53 o 
  -2   6   6     2275.54     2570.42     50.91 o 
  -1   6   6      486.44      549.17     13.77 o 
   0   6   6     6229.01     6293.29    140.80 o 
   1   6   6      690.61      599.81     17.98 o 
   2   6   6     1155.37     1152.42     28.25 o 
   3   6   6     2692.83     2667.84     69.85 o 
   4   6   6       62.13       65.56      7.08 o 
   5   6   6     1533.94     1454.65     55.11 o 
   6   6   6      419.00      428.83     16.86 o 
   7   6   6      471.82      451.23     20.74 o 
   8   6   6      665.32      736.63     46.94 o 
   9   6   6        5.43       -4.86     11.64 o 
  10   6   6        2.99       12.62     17.22 o 
  11   6   6       73.22       66.02     18.96 o 
  12   6   6       29.71       -4.33     16.26 o 
  13   6   6        6.44       -6.89     14.45 o 
 -13   7   6      139.08      147.50     28.67 o 
 -12   7   6        0.17       30.94     24.48 o 
 -11   7   6        6.59        2.73     16.54 o 
 -10   7   6      194.59      202.14     21.95 o 
  -9   7   6       18.06       29.29     15.05 o 
  -8   7   6       15.87       27.44     14.10 o 
  -7   7   6      198.33      221.83     16.37 o 
  -6   7   6      854.57      899.70     30.83 o 
  -5   7   6      377.71      346.73     12.14 o 
  -4   7   6     1039.09     1018.28     34.56 o 
  -3   7   6      206.45      203.74     14.16 o 
  -2   7   6      418.62      459.01     16.24 o 
  -1   7   6      870.26      773.09     24.78 o 
   0   7   6     3410.85     3449.04    113.90 o 
   1   7   6       96.80       88.68      6.46 o 
   2   7   6     1135.77     1109.29     37.59 o 
   3   7   6       88.43      102.35     11.28 o 
   4   7   6      654.23      663.91     24.94 o 
   5   7   6       13.59       35.73     14.00 o 
   6   7   6      589.39      553.99     23.54 o 
   7   7   6      211.95      204.79     14.35 o 
   8   7   6       45.76      108.01     16.82 o 
   9   7   6      323.62      327.03     32.01 o 
  10   7   6       34.59       13.75     15.08 o 
  11   7   6      320.37      305.98     37.06 o 
  12   7   6      103.94       73.66     24.11 o 
  13   7   6       37.24       32.96     45.04 o 
 -13   8   6       40.48       30.89     28.74 o 
 -12   8   6        3.99       15.68     21.54 o 
 -11   8   6        0.11       12.51     15.89 o 
 -10   8   6        4.73      -13.46     14.82 o 
  -9   8   6        4.58       -8.34     11.56 o 
  -8   8   6        6.09       -1.79      9.20 o 
  -7   8   6      794.96      667.66     39.15 o 
  -6   8   6      470.96      449.85     29.10 o 
  -5   8   6      633.93      638.33     26.14 o 
  -4   8   6     1588.68     1584.15     48.22 o 
  -3   8   6      138.40      185.48     13.66 o 
  -2   8   6     2488.41     2465.77     73.84 o 
  -1   8   6      114.28       89.13     11.85 o 
   0   8   6     2209.16     2147.24     63.91 o 
   1   8   6     2911.01     2864.58     82.19 o 
   2   8   6      814.59      906.46     26.03 o 
   3   8   6     2299.84     2342.84     62.81 o 
   4   8   6      719.01      792.37     31.51 o 
   5   8   6     3123.23     3104.58     89.10 o 
   6   8   6       82.49       88.94     10.08 o 
   7   8   6      103.22      174.57     30.48 o 
   8   8   6       38.83       39.69     11.11 o 
   9   8   6        3.24       11.52     13.82 o 
  10   8   6       80.53       97.35     21.50 o 
  11   8   6       10.36        5.52     18.94 o 
  12   8   6       18.87       29.45     18.21 o 
 -12   9   6        0.12        5.12     18.02 o 
 -11   9   6       18.92       18.56     17.27 o 
 -10   9   6       25.56       15.11     16.19 o 
  -9   9   6       12.19       12.54     15.51 o 
  -8   9   6       68.37      126.78     21.21 o 
  -7   9   6       15.21       16.34     14.66 o 
  -6   9   6      109.55      119.29     16.12 o 
  -5   9   6     1325.69     1251.43     56.96 o 
  -4   9   6      410.52      443.29     20.37 o 
  -3   9   6     1654.78     1787.18     60.56 o 
  -2   9   6       62.73      116.72     16.24 o 
  -1   9   6     1866.64     1830.17     94.73 o 
   0   9   6       56.66       93.68     11.48 o 
   1   9   6     1174.58     1315.59     46.71 o 
   2   9   6      736.48      661.39     29.23 o 
   3   9   6      631.51      593.37     21.56 o 
   4   9   6      628.90      556.61     21.59 o 
   5   9   6        8.19       46.54     11.12 o 
   6   9   6      657.88      624.65     27.45 o 
   7   9   6      138.60      119.15     12.74 o 
   8   9   6      203.14      223.68     22.28 o 
   9   9   6        7.14       45.16     32.09 o 
  10   9   6       20.41        7.17     13.74 o 
  11   9   6       12.25       12.18     17.00 o 
  12   9   6        3.75        0.25     18.61 o 
 -12  10   6      188.02      236.95     44.53 o 
 -11  10   6       28.37       36.78     18.17 o 
 -10  10   6       58.96       96.66     24.55 o 
  -9  10   6        3.10       -6.15     20.87 o 
  -8  10   6      314.19      326.52     35.49 o 
  -7  10   6      466.98      414.60     36.17 o 
  -6  10   6      345.25      399.53     31.59 o 
  -5  10   6      332.18      278.74     20.64 o 
  -4  10   6        2.66        0.67     10.05 o 
  -3  10   6     1318.97     1369.49     50.98 o 
  -2  10   6      199.54      159.27     28.62 o 
  -1  10   6       37.42       52.94     10.59 o 
   0  10   6        3.81       19.71     32.81 o 
   1  10   6       64.83       40.85     10.91 o 
   2  10   6       89.14      109.50     14.73 o 
   3  10   6       58.15       76.43     12.75 o 
   4  10   6      583.21      527.55     22.99 o 
   5  10   6       78.37      109.07     12.56 o 
   6  10   6     1020.54      908.48     35.60 o 
   7  10   6      356.48      321.64     20.72 o 
   8  10   6      133.95      146.03     18.86 o 
   9  10   6      109.64      119.11     22.76 o 
  10  10   6      242.54      241.53     31.73 o 
  11  10   6      183.69       95.27     24.98 o 
 -11  11   6      144.57      164.50     31.98 o 
 -10  11   6        0.14      -11.64     17.77 o 
  -9  11   6      419.69      401.60     38.18 o 
  -8  11   6      243.81      275.53     38.07 o 
  -7  11   6       21.46       62.75     32.95 o 
  -6  11   6       16.88       41.97     26.90 o 
  -5  11   6       18.25       57.79     20.39 o 
  -4  11   6       67.28      109.53     13.96 o 
  -3  11   6       91.72      102.93     21.14 o 
  -2  11   6      368.83      437.66     24.50 o 
  -1  11   6       21.29       28.24     19.93 o 
   0  11   6        4.15       21.38      9.33 o 
   1  11   6      574.69      590.46     30.94 o 
   2  11   6        3.36       14.29      8.80 o 
   3  11   6        2.17        0.98      9.30 o 
   4  11   6      603.87      591.94     32.47 o 
   5  11   6      114.46      106.52     17.12 o 
   6  11   6      190.90      169.39     19.47 o 
   7  11   6      136.10      121.95     15.08 o 
   8  11   6        1.46       28.65     15.04 o 
   9  11   6      128.29       53.45     98.19 o 
  10  11   6        3.56      101.46     64.36 o 
 -10  12   6        0.86       -9.07     21.81 o 
  -9  12   6        7.42       10.82     17.04 o 
  -8  12   6        7.06       12.21     16.87 o 
  -7  12   6       20.45       54.48     23.74 o 
  -6  12   6      195.03      179.78     23.92 o 
  -5  12   6      199.06      205.32     24.25 o 
  -4  12   6      488.47      481.46     29.74 o 
  -3  12   6      245.53      272.08     27.92 o 
  -2  12   6      301.46      291.31     25.02 o 
  -1  12   6      130.36      127.26     16.36 o 
   0  12   6      635.20      618.67     34.95 o 
   1  12   6     1307.18     1269.80     56.25 o 
   2  12   6        3.18       15.88     12.46 o 
   3  12   6      324.39      277.64     22.13 o 
   4  12   6       31.62       44.30     15.54 o 
   5  12   6      304.28      277.27     39.16 o 
   6  12   6      157.35      138.44     23.77 o 
   7  12   6       28.03       20.76     16.19 o 
   8  12   6      137.66       75.36     58.11 o 
   9  12   6       14.66       21.28     35.12 o 
  -9  13   6       18.16       22.44     17.90 o 
  -8  13   6        3.08       20.77     19.55 o 
  -7  13   6        0.97        1.10     17.97 o 
  -6  13   6      103.27      127.37     24.79 o 
  -5  13   6       90.06       85.59     19.23 o 
  -4  13   6      211.42      215.22     36.10 o 
  -3  13   6      187.61      229.60     26.66 o 
  -2  13   6      102.64       95.59     16.23 o 
  -1  13   6      182.78      199.23     19.59 o 
   0  13   6      148.23      148.96     17.97 o 
   1  13   6      315.47      374.65     28.42 o 
   2  13   6      440.66      415.98     35.48 o 
   3  13   6      224.51      305.24     33.32 o 
   4  13   6      596.16      578.54     44.80 o 
   5  13   6       17.84       82.18     25.04 o 
   6  13   6      320.67      355.84     38.57 o 
   7  13   6        1.91      -12.97     24.26 o 
   8  13   6       57.33       49.21     33.34 o 
  -8  14   6       21.43       26.47     24.41 o 
  -7  14   6       21.31       68.77     28.73 o 
  -6  14   6       25.78       42.40     25.94 o 
  -5  14   6       10.29       -6.68     18.02 o 
  -4  14   6        3.29      -15.97     20.57 o 
  -3  14   6       16.76       28.67     21.84 o 
  -2  14   6        6.17      -15.91     20.45 o 
  -1  14   6      100.55       94.09     24.71 o 
   0  14   6       76.13      121.05     21.09 o 
   1  14   6        8.26        7.13     13.81 o 
   2  14   6        3.67       10.89     13.57 o 
   3  14   6       84.77       85.43     21.77 o 
   4  14   6      181.49      171.00     27.59 o 
   5  14   6       20.57        3.23     17.04 o 
   6  14   6       66.05       64.91     20.23 o 
   7  14   6       22.46       90.00     37.56 o 
  -6  15   6      101.68       64.00     30.79 o 
  -5  15   6        4.70       -7.78     21.26 o 
  -4  15   6       97.48      110.81     43.19 o 
  -3  15   6       23.82       30.23     32.48 o 
  -2  15   6       82.73       88.25     29.50 o 
  -1  15   6      152.30      150.07     27.51 o 
   0  15   6       16.10       21.61     17.21 o 
   1  15   6      163.21      132.36     26.48 o 
   2  15   6        1.27       27.44     18.95 o 
   3  15   6        6.33       12.22     26.35 o 
   4  15   6       73.75      103.05     27.21 o 
   5  15   6        2.36       32.69     21.36 o 
  -4  16   6        6.15       79.33     41.01 o 
  -3  16   6       12.56       46.29     23.23 o 
  -2  16   6       12.36       21.13     31.76 o 
  -1  16   6       19.12       58.79     24.58 o 
   0  16   6       14.92        3.14     24.75 o 
   1  16   6        0.72        1.27     19.98 o 
   2  16   6        2.92       10.82     18.63 o 
   3  16   6        3.31        0.74     19.29 o 
 -14   1   7        3.22       20.60     40.34 o 
 -13   1   7      108.44      140.18     26.67 o 
 -12   1   7      154.66      146.49     24.86 o 
 -11   1   7       23.23       14.65     12.38 o 
 -10   1   7      538.67      590.75     31.45 o 
  -9   1   7      211.12      191.34     11.46 o 
  -8   1   7       47.41       50.85      7.19 o 
  -7   1   7     2616.73     2493.27     54.45 o 
  -6   1   7       58.94       45.45      4.55 o 
  -5   1   7     1745.77     1672.91     40.26 o 
  -4   1   7      562.81      534.39     16.75 o 
  -3   1   7     1436.58     1240.60     27.40 o 
  -2   1   7     9995.85    10033.44    179.57 o 
  -1   1   7      778.89      665.30     18.41 o 
   0   1   7     5791.04     6051.31    128.63 o 
   1   1   7     1796.21     2088.54     40.45 o 
   2   1   7     2403.08     2597.37     50.25 o 
   3   1   7     3115.51     3299.07     62.08 o 
   4   1   7      190.72      218.74      6.17 o 
   5   1   7     2522.26     2536.53     83.23 o 
   6   1   7     1928.81     2008.47     79.23 o 
   7   1   7      344.32      336.08     28.53 o 
   8   1   7      433.87      487.17     34.13 o 
   9   1   7        0.02       -1.82     12.27 o 
  10   1   7      826.05      822.24     58.15 o 
  11   1   7       71.03      156.74     28.53 o 
  12   1   7       70.76       75.10     28.77 o 
  13   1   7       70.30      131.08     31.65 o 
  14   1   7        0.00       -2.18     18.94 o 
 -14   2   7        0.61       -4.06     42.15 o 
 -13   2   7       23.73       33.83     18.08 o 
 -12   2   7       40.89       67.78     17.26 o 
 -11   2   7       47.87       76.16     21.35 o 
 -10   2   7      145.13      174.08     19.45 o 
  -9   2   7      259.34      237.43     17.25 o 
  -8   2   7       60.40       72.28     14.66 o 
  -7   2   7      596.26      609.45     24.11 o 
  -6   2   7       58.84       84.91      8.70 o 
  -5   2   7       73.65       90.63     10.11 o 
  -4   2   7      992.83     1231.43     35.93 o 
  -3   2   7      106.83      117.81     11.56 o 
  -2   2   7        2.53        4.32      4.52 o 
  -1   2   7       60.73       51.53      4.80 o 
   0   2   7      145.09      211.76      7.35 o 
   1   2   7      907.36     1036.58     21.64 o 
   2   2   7     1151.22     1181.32     25.21 o 
   3   2   7      365.40      401.15     11.65 o 
   4   2   7      248.61      244.49      8.19 o 
   5   2   7       56.10       71.56      5.00 o 
   6   2   7      117.77      149.24     16.68 o 
   7   2   7       17.04       38.43     10.92 o 
   8   2   7      362.85      391.08     29.88 o 
   9   2   7       63.83       95.02     22.75 o 
  10   2   7       18.63       31.86     17.52 o 
  11   2   7      112.46      119.93     23.86 o 
  12   2   7      104.89       78.06     25.54 o 
  13   2   7       25.97       -3.47     18.15 o 
 -14   3   7      106.88       87.15     33.25 o 
 -13   3   7        1.26      -11.85     16.51 o 
 -12   3   7      436.49      418.68     33.96 o 
 -11   3   7       75.21       70.42     16.43 o 
 -10   3   7      716.43      737.34     38.64 o 
  -9   3   7     1881.81     1792.33     67.04 o 
  -8   3   7      549.09      536.03     26.76 o 
  -7   3   7     2212.34     2245.98     71.49 o 
  -6   3   7       18.95       43.10      7.00 o 
  -5   3   7     6739.64     6717.69    171.97 o 
  -4   3   7     2119.33     2341.76     60.49 o 
  -3   3   7     3001.34     3127.06     77.71 o 
  -2   3   7     4801.10     4531.96    143.51 o 
  -1   3   7       32.31       58.38     19.16 o 
   0   3   7    22285.41    21589.63    514.00 o 
   1   3   7     3950.76     3935.47     78.18 o 
   2   3   7     1220.51     1287.62     28.92 o 
   3   3   7     3864.89     4118.05     85.37 o 
   4   3   7      409.37      360.89     10.80 o 
   5   3   7      794.53      824.13     29.61 o 
   6   3   7       11.63       22.97     10.15 o 
   7   3   7      200.35      206.39     19.31 o 
   8   3   7      396.32      458.40     33.05 o 
   9   3   7        1.02       37.14     16.76 o 
  10   3   7       12.26       37.78     16.79 o 
  11   3   7       44.25       47.42     19.88 o 
  12   3   7       27.75       37.83     17.49 o 
  13   3   7      131.00      135.51     40.31 o 
 -14   4   7        4.15        9.09     27.49 o 
 -13   4   7       89.49       96.27     24.99 o 
 -12   4   7       14.91       47.65     17.53 o 
 -11   4   7      265.89      293.26     26.95 o 
 -10   4   7        0.26       10.78     12.48 o 
  -9   4   7     1777.84     1843.21     73.20 o 
  -8   4   7      199.58      240.00     17.47 o 
  -7   4   7      475.32      504.31     24.58 o 
  -6   4   7      731.75      675.91     24.95 o 
  -5   4   7       80.77      118.16     11.79 o 
  -4   4   7      905.07      862.32     33.40 o 
  -3   4   7      102.58       80.04     10.12 o 
  -2   4   7      785.67      769.38     16.18 o 
  -1   4   7       68.90       51.99      5.86 o 
   0   4   7     1044.25     1115.82     32.19 o 
   1   4   7       14.51       54.04      6.11 o 
   2   4   7      599.02      666.75     19.52 o 
   3   4   7       10.08        7.54      4.21 o 
   4   4   7       19.58       21.64      5.58 o 
   5   4   7       58.36       46.26      8.61 o 
   6   4   7        5.83       19.45      6.85 o 
   7   4   7      556.57      567.72     36.55 o 
   8   4   7       90.58      157.49     19.83 o 
   9   4   7       32.52       15.47     14.54 o 
  10   4   7       31.10       51.84     20.25 o 
  11   4   7        2.37        7.40     16.97 o 
  12   4   7      126.20       87.09     23.51 o 
  13   4   7       25.78       23.51     29.19 o 
 -14   5   7        0.27       85.24     52.37 o 
 -13   5   7      213.71      236.07     29.25 o 
 -12   5   7       77.46       84.03     18.30 o 
 -11   5   7       33.56       40.07     16.67 o 
 -10   5   7      241.87      226.36     22.52 o 
  -9   5   7        2.98       21.85     11.84 o 
  -8   5   7     1478.50     1445.53     57.77 o 
  -7   5   7       44.31       62.52     10.06 o 
  -6   5   7     1314.62     1232.67     51.53 o 
  -5   5   7      402.87      408.00     23.76 o 
  -4   5   7     3830.32     3750.06     97.70 o 
  -3   5   7      169.86      163.27      6.58 o 
  -2   5   7     3899.62     4093.69    123.70 o 
  -1   5   7      713.48      730.45     21.58 o 
   0   5   7     6243.11     5844.34    183.60 o 
   1   5   7     2767.58     2681.23     64.80 o 
   2   5   7      269.52      243.28     10.50 o 
   3   5   7     6106.22     5776.02    132.37 o 
   4   5   7      480.16      405.06     15.67 o 
   5   5   7     7106.28     7062.31    171.10 o 
   6   5   7      901.96      843.66     29.33 o 
   7   5   7      791.96      799.79     39.06 o 
   8   5   7     1623.39     1563.92     82.32 o 
   9   5   7      297.49      245.27     25.27 o 
  10   5   7        3.98       19.99     17.00 o 
  11   5   7       12.11        6.96     16.05 o 
  12   5   7       14.52        5.00     16.35 o 
  13   5   7        5.44       14.01     19.22 o 
 -13   6   7        2.08       -7.58     15.43 o 
 -12   6   7        0.15       -8.87     13.14 o 
 -11   6   7       15.72       36.49     21.81 o 
 -10   6   7       28.85       47.26     13.24 o 
  -9   6   7      249.94      249.77     22.18 o 
  -8   6   7      322.66      347.93     22.73 o 
  -7   6   7       96.00      104.88     15.00 o 
  -6   6   7      117.23      115.88     11.43 o 
  -5   6   7      165.24      199.13     17.66 o 
  -4   6   7      408.06      391.41     16.91 o 
  -3   6   7     1126.77     1154.24     25.03 o 
  -2   6   7       29.68       31.44      9.04 o 
  -1   6   7     3838.18     3914.16    123.71 o 
   0   6   7      302.97      271.54     14.37 o 
   1   6   7     3137.20     3127.13     70.47 o 
   2   6   7      645.71      538.67     35.74 o 
   3   6   7     2256.15     2311.69    102.25 o 
   4   6   7     3088.99     2945.23     74.64 o 
   5   6   7       12.35       15.57      7.04 o 
   6   6   7      372.70      374.51     17.40 o 
   7   6   7       46.35       67.67     11.86 o 
   8   6   7     1092.93     1086.25     62.89 o 
   9   6   7      231.78      210.75     29.79 o 
  10   6   7       73.35      120.62     20.28 o 
  11   6   7      175.82      192.15     30.86 o 
  12   6   7       65.28       68.20     22.39 o 
  13   6   7        0.78        7.55     13.89 o 
 -13   7   7       55.72       24.88     18.42 o 
 -12   7   7      137.43      175.98     28.74 o 
 -11   7   7       89.32       55.88     15.91 o 
 -10   7   7      616.02      629.02     40.15 o 
  -9   7   7      967.30      910.70     57.97 o 
  -8   7   7      373.02      419.04     25.21 o 
  -7   7   7     1588.45     1466.07     54.06 o 
  -6   7   7       43.38       38.65      8.27 o 
  -5   7   7     7755.53     7183.12    208.33 o 
  -4   7   7      922.75      878.61     27.69 o 
  -3   7   7     1271.06     1293.56     29.56 o 
  -2   7   7      972.55     1032.41     35.80 o 
  -1   7   7      719.67      782.55     22.18 o 
   0   7   7     2326.89     2454.41     61.01 o 
   1   7   7      788.22      860.19     25.24 o 
   2   7   7      828.72      875.00     25.75 o 
   3   7   7     1036.79     1021.02     37.46 o 
   4   7   7       37.34       59.46     15.42 o 
   5   7   7     1427.92     1372.74     50.20 o 
   6   7   7      240.12      238.34     14.65 o 
   7   7   7        6.39        2.29      6.29 o 
   8   7   7       82.27       99.47     19.62 o 
   9   7   7      460.50      456.93     39.87 o 
  10   7   7       89.60       78.60     16.12 o 
  11   7   7      174.33      194.95     31.69 o 
  12   7   7       21.63       12.07     16.75 o 
 -12   8   7        4.44        0.43     25.49 o 
 -11   8   7      324.94      382.04     40.67 o 
 -10   8   7        3.89       -7.60     17.90 o 
  -9   8   7      322.20      378.47     36.30 o 
  -8   8   7       90.82      149.32     20.01 o 
  -7   8   7       30.60       51.22     15.67 o 
  -6   8   7      731.43      786.58     44.29 o 
  -5   8   7     4413.83     4582.22    187.59 o 
  -4   8   7       41.92       62.36     27.37 o 
  -3   8   7       24.85       32.18     12.50 o 
  -2   8   7     1767.73     1939.77     59.40 o 
  -1   8   7       78.64      105.72     14.66 o 
   0   8   7      192.10      191.49     12.81 o 
   1   8   7       10.67       -0.87      7.83 o 
   2   8   7      308.22      288.07     13.86 o 
   3   8   7       12.22       20.20      8.48 o 
   4   8   7       81.98       81.00     11.62 o 
   5   8   7      454.07      394.39     18.76 o 
   6   8   7      161.19      194.16     15.15 o 
   7   8   7        5.97       -6.82      8.21 o 
   8   8   7        7.16       -4.80     12.23 o 
   9   8   7      182.09      196.61     24.34 o 
  10   8   7       10.30       38.63     19.93 o 
  11   8   7      219.05      213.58     32.05 o 
  12   8   7      101.74       52.02     21.14 o 
 -12   9   7        1.20      -13.93     18.09 o 
 -11   9   7       25.12       39.98     21.07 o 
 -10   9   7       68.61       87.77     23.08 o 
  -9   9   7        0.65       13.75     15.30 o 
  -8   9   7        2.21       18.44     16.16 o 
  -7   9   7      262.59      244.98     27.84 o 
  -6   9   7        3.08        7.75     15.25 o 
  -5   9   7      308.85      368.89     27.51 o 
  -4   9   7      873.11      965.41     51.45 o 
  -3   9   7      380.68      390.28     20.72 o 
  -2   9   7     1354.90     1321.50     45.85 o 
  -1   9   7      859.84      836.03     43.24 o 
   0   9   7       91.00      135.82     13.60 o 
   1   9   7     3175.53     3116.89    104.39 o 
   2   9   7       53.02       65.30      7.62 o 
   3   9   7      547.92      549.66     23.60 o 
   4   9   7      386.67      343.74     18.53 o 
   5   9   7     1181.17     1275.96     49.77 o 
   6   9   7      245.52      209.60     15.27 o 
   7   9   7       46.60       47.17     11.86 o 
   8   9   7      292.25      295.19     28.87 o 
   9   9   7       60.34       49.84     16.63 o 
  10   9   7      244.26      207.93     29.75 o 
  11   9   7       18.28       55.52     20.47 o 
 -11  10   7      121.45      138.11     29.33 o 
 -10  10   7        1.11       -4.41     16.22 o 
  -9  10   7        4.46       -2.18     14.79 o 
  -8  10   7       57.06       77.63     21.19 o 
  -7  10   7      124.16      157.21     25.08 o 
  -6  10   7        8.42       12.61     12.66 o 
  -5  10   7      191.44      175.12     21.17 o 
  -4  10   7      104.20      104.65     15.39 o 
  -3  10   7      490.82      529.31     28.01 o 
  -2  10   7      204.77      245.83     17.95 o 
  -1  10   7      541.50      527.46     32.25 o 
   0  10   7      297.13      255.66     18.02 o 
   1  10   7      617.23      652.57     33.06 o 
   2  10   7       52.96       80.24     13.11 o 
   3  10   7       34.79       29.51     12.19 o 
   4  10   7      721.61      713.48     42.26 o 
   5  10   7      277.06      215.82     16.44 o 
   6  10   7      585.92      577.79     33.97 o 
   7  10   7       91.22       91.94     13.06 o 
   8  10   7       55.62       42.47     23.55 o 
   9  10   7        5.96       -6.59     13.16 o 
  10  10   7        5.74      -16.77     16.77 o 
  11  10   7       19.91       35.63     40.81 o 
 -11  11   7        0.07       50.99     54.53 o 
 -10  11   7       25.31       21.63     19.21 o 
  -9  11   7        0.35       11.44     17.55 o 
  -8  11   7       28.95       44.94     20.02 o 
  -7  11   7       98.57       66.74     21.99 o 
  -6  11   7       15.87      -15.55     15.55 o 
  -5  11   7       19.27       54.58     19.66 o 
  -4  11   7       80.63       70.24     16.22 o 
  -3  11   7        8.31        4.19     14.16 o 
  -2  11   7      404.05      346.05     30.04 o 
  -1  11   7       23.54        7.80     12.85 o 
   0  11   7       15.18       33.93     10.08 o 
   1  11   7      120.76      128.35     18.44 o 
   2  11   7        2.90       15.99     11.13 o 
   3  11   7      339.92      270.82     21.06 o 
   4  11   7      119.04      125.12     17.09 o 
   5  11   7       20.41       34.24     16.43 o 
   6  11   7      124.51       90.42     15.15 o 
   7  11   7        5.26       10.24     13.22 o 
   8  11   7        9.70       24.47     19.43 o 
   9  11   7       22.64       28.05     28.85 o 
  10  11   7       11.72      -18.18     29.10 o 
 -10  12   7        1.89       26.37     21.43 o 
  -9  12   7       22.74        9.29     18.00 o 
  -8  12   7       26.52       -6.59     17.14 o 
  -7  12   7       75.98       51.66     20.07 o 
  -6  12   7      111.65      134.40     21.69 o 
  -5  12   7      194.67      201.38     24.05 o 
  -4  12   7       95.67      174.03     43.26 o 
  -3  12   7       67.23      118.54     15.32 o 
  -2  12   7        2.53        1.86     13.69 o 
  -1  12   7      416.39      470.34     30.23 o 
   0  12   7       71.50       86.16     15.84 o 
   1  12   7      455.56      453.05     30.14 o 
   2  12   7      293.94      308.15     24.55 o 
   3  12   7        2.08       -5.06     10.68 o 
   4  12   7      183.35      166.00     18.02 o 
   5  12   7        1.01        0.48     10.59 o 
   6  12   7      149.62      137.71     18.38 o 
   7  12   7      336.01      282.57     40.36 o 
   8  12   7       16.75        8.09     44.99 o 
   9  12   7       60.88       50.63     48.66 o 
  -9  13   7        5.03       -3.33     44.16 o 
  -8  13   7        0.18       66.80     30.90 o 
  -7  13   7        9.44      -14.84     17.09 o 
  -6  13   7        6.86       -3.69     20.61 o 
  -5  13   7       24.05       44.70     22.49 o 
  -4  13   7       43.33       43.96     17.98 o 
  -3  13   7       14.82       20.51     15.46 o 
  -2  13   7        1.16       76.85     29.58 o 
  -1  13   7        5.61       21.74     12.74 o 
   0  13   7       25.01       30.39     13.06 o 
   1  13   7        8.27       -1.70     10.75 o 
   2  13   7       55.03       47.98     14.49 o 
   3  13   7       11.20       -4.80     12.26 o 
   4  13   7      226.03      200.02     29.38 o 
   5  13   7       15.94       18.27     14.85 o 
   6  13   7      250.11      206.56     29.34 o 
   7  13   7       18.83      -24.45     29.61 o 
   8  13   7       37.10       42.99     32.57 o 
  -7  14   7       56.06       60.94     25.34 o 
  -6  14   7      109.56      139.17     35.72 o 
  -5  14   7        2.80       44.67     25.00 o 
  -4  14   7      193.66      189.95     27.19 o 
  -3  14   7       16.96        9.88     16.97 o 
  -2  14   7      107.52      111.11     30.65 o 
  -1  14   7      145.28      124.78     23.45 o 
   0  14   7        4.79       25.67     46.82 o 
   1  14   7      306.31      290.25     32.34 o 
   2  14   7      127.25      150.36     30.43 o 
   3  14   7        2.99       24.03     17.53 o 
   4  14   7       23.45       12.06     18.28 o 
   5  14   7        0.26       24.02     16.43 o 
   6  14   7        4.40       -7.59     16.40 o 
  -6  15   7       32.61       37.96     23.75 o 
  -5  15   7        4.73        5.94     19.21 o 
  -4  15   7       15.41      -15.08     19.87 o 
  -3  15   7       15.66        5.85     20.62 o 
  -2  15   7        2.35       -8.72     20.96 o 
  -1  15   7      208.00      185.94     37.58 o 
   0  15   7        3.65       -2.29     20.23 o 
   1  15   7      262.46      208.02     32.39 o 
   2  15   7       60.17       47.94     19.27 o 
   3  15   7       24.07       39.60     31.09 o 
   4  15   7       28.26       33.21     21.23 o 
   5  15   7        3.68      -22.69     22.69 o 
  -3  16   7       54.88       27.11     29.55 o 
  -2  16   7        0.80       -2.97     30.50 o 
  -1  16   7      142.03      119.07     31.13 o 
   0  16   7       58.98       90.41     33.40 o 
   1  16   7      131.34      120.67     34.08 o 
   2  16   7      150.42      137.43     34.93 o 
 -14   0   8        0.96       12.16     64.28 o 
 -13   0   8        1.32       23.71     25.48 o 
 -12   0   8      290.15      308.91     41.05 o 
 -11   0   8      314.11      243.10     39.74 o 
 -10   0   8      711.46      759.78     67.25 o 
  -9   0   8     1285.00     1246.55     49.78 o 
  -8   0   8      193.16      197.21     34.18 o 
  -7   0   8     3258.70     2834.40    124.17 o 
  -6   0   8      188.92      143.03     10.96 o 
  -5   0   8     2096.15     2045.96     63.37 o 
  -4   0   8     2814.80     2957.80    105.62 o 
  -3   0   8     2071.85     2030.71     76.01 o 
  -2   0   8     8576.12     8466.52    228.85 o 
  -1   0   8     1310.68     1674.40     47.38 o 
   0   0   8     3728.04     3441.20    421.44 o 
   1   0   8     7482.31     8256.09    250.39 o 
   2   0   8     1815.59     1737.61     51.44 o 
   3   0   8     7865.00     8352.61    249.03 o 
   4   0   8      683.31      759.46     34.16 o 
   5   0   8     1113.69     1194.70     73.39 o 
   6   0   8      729.22      741.44     47.43 o 
   7   0   8      170.28      172.43     25.84 o 
   8   0   8      354.74      297.08     41.64 o 
   9   0   8        4.57       19.98     49.22 o 
  10   0   8      350.47      337.37     64.19 o 
  11   0   8      468.74      528.11     72.72 o 
  12   0   8       27.03       -2.65     40.94 o 
  13   0   8       25.89       74.67     39.82 o 
 -14   1   8        0.10       -7.61     17.27 o 
 -13   1   8       68.97       19.13     17.66 o 
 -12   1   8       48.66       46.21     18.19 o 
 -11   1   8       12.67        9.40     11.48 o 
 -10   1   8      129.20      163.68     15.61 o 
  -9   1   8        2.49        2.57      7.44 o 
  -8   1   8      214.41      274.99     16.44 o 
  -7   1   8       11.43        2.28      6.28 o 
  -6   1   8       39.34       50.51      6.38 o 
  -5   1   8       44.83       38.58     10.15 o 
  -4   1   8      509.65      449.34     14.73 o 
  -3   1   8      208.80      187.28      5.92 o 
  -2   1   8     1818.26     1915.23     35.90 o 
  -1   1   8     4714.84     4962.21     96.10 o 
   0   1   8     1190.43     1242.70     30.00 o 
   1   1   8     2715.64     2824.94     58.24 o 
   2   1   8     2966.18     3414.35     70.59 o 
   3   1   8     1551.51     1564.76     32.95 o 
   4   1   8       88.73       78.06      5.17 o 
   5   1   8        3.23       16.57      9.64 o 
   6   1   8        3.77       49.48     33.50 o 
   7   1   8      386.90      454.71     27.67 o 
   8   1   8      407.85      421.56     34.77 o 
   9   1   8      266.87      289.93     30.52 o 
  10   1   8       65.95       46.65     17.00 o 
  11   1   8      204.18      167.14     27.23 o 
  12   1   8       69.94      107.38     25.95 o 
  13   1   8       51.34       28.90     31.57 o 
 -14   2   8        7.71        5.08     16.50 o 
 -13   2   8      185.48      144.45     24.19 o 
 -12   2   8       32.31       49.25     20.74 o 
 -11   2   8      194.02      195.02     21.53 o 
 -10   2   8      372.86      332.04     22.34 o 
  -9   2   8       49.51       35.12      9.94 o 
  -8   2   8       98.65      104.96     12.47 o 
  -7   2   8      780.67      792.04     29.51 o 
  -6   2   8      123.56      116.51     11.32 o 
  -5   2   8     1101.05     1110.40     33.75 o 
  -4   2   8     1050.00     1126.20     31.87 o 
  -3   2   8       15.20       31.46     12.80 o 
  -2   2   8     8252.01     8270.63    155.28 o 
  -1   2   8     2403.82     2834.15     55.30 o 
   0   2   8     1109.40     1195.98     33.89 o 
   1   2   8    11791.32    11968.86    267.50 o 
   2   2   8     1837.95     2102.47     45.33 o 
   3   2   8     3546.87     3590.35     76.26 o 
   4   2   8       40.18       57.51      9.01 o 
   5   2   8     2293.84     1958.62     82.40 o 
   6   2   8     1974.77     2170.18     85.69 o 
   7   2   8      609.56      551.88     37.22 o 
   8   2   8     1152.54     1274.64     59.42 o 
   9   2   8       49.96       59.80     18.80 o 
  10   2   8     1166.08     1217.79     84.92 o 
  11   2   8       14.57       13.39     32.27 o 
  12   2   8       98.52      108.49     26.81 o 
  13   2   8       39.91       46.65     24.45 o 
 -14   3   8       20.65       22.94     29.07 o 
 -13   3   8        4.69       22.54     18.62 o 
 -12   3   8       37.32       23.66     15.66 o 
 -11   3   8       95.91      115.55     17.27 o 
 -10   3   8      342.36      383.63     26.97 o 
  -9   3   8        3.23        7.21      9.18 o 
  -8   3   8      102.55      140.07     19.37 o 
  -7   3   8      528.50      555.89     27.95 o 
  -6   3   8      167.78      162.48     11.89 o 
  -5   3   8      359.87      398.00     17.41 o 
  -4   3   8      466.66      527.74     19.92 o 
  -3   3   8        3.72        7.69      6.45 o 
  -2   3   8      259.16      219.84      6.47 o 
  -1   3   8      512.23      618.08     15.96 o 
   0   3   8        0.30       29.25     12.79 o 
   1   3   8      784.75      814.08     20.45 o 
   2   3   8      181.70      168.56      8.47 o 
   3   3   8      248.92      272.54     11.34 o 
   4   3   8      493.61      458.76     14.82 o 
   5   3   8      911.59      842.34     21.13 o 
   6   3   8     1208.82     1218.93     52.43 o 
   7   3   8      296.21      345.76     28.56 o 
   8   3   8      391.36      434.08     37.08 o 
   9   3   8      285.20      322.09     34.07 o 
  10   3   8        0.15      -10.01     16.37 o 
  11   3   8      188.66      181.59     31.20 o 
  12   3   8       10.46       40.66     23.59 o 
  13   3   8       83.42       85.54     26.32 o 
 -14   4   8       76.03       14.85     27.54 o 
 -13   4   8       19.59       30.29     19.31 o 
 -12   4   8      606.82      566.48     39.24 o 
 -11   4   8       47.21       63.68     16.03 o 
 -10   4   8        8.13       12.57     19.53 o 
  -9   4   8      256.32      307.03     23.32 o 
  -8   4   8     1242.78     1183.09     48.21 o 
  -7   4   8     1857.60     1799.17     60.27 o 
  -6   4   8        3.53       25.13      8.30 o 
  -5   4   8     2796.67     2925.21     87.62 o 
  -4   4   8     2042.63     2126.78    115.31 o 
  -3   4   8     4605.78     4823.31    149.76 o 
  -2   4   8      721.36      695.19     16.75 o 
  -1   4   8      142.47      195.61      9.14 o 
   0   4   8    12639.71    12280.86    341.05 o 
   1   4   8      177.95      177.17     12.00 o 
   2   4   8        8.31       32.23      5.38 o 
   3   4   8      708.46      795.03     27.04 o 
   4   4   8       13.59       14.75      4.91 o 
   5   4   8     1042.01     1111.16     48.38 o 
   6   4   8      509.95      485.39     26.93 o 
   7   4   8        2.89       41.75     20.56 o 
   8   4   8      491.92      536.48     41.34 o 
   9   4   8      142.10      172.98     25.15 o 
  10   4   8       16.56       61.83     23.60 o 
  11   4   8      213.83      241.23     32.76 o 
  12   4   8       34.12       68.96     23.53 o 
  13   4   8       96.68       81.26     27.43 o 
 -13   5   8       56.66       64.74     35.70 o 
 -12   5   8        5.90       -4.82     12.48 o 
 -11   5   8        1.52        3.75     10.63 o 
 -10   5   8      182.18      198.98     24.35 o 
  -9   5   8      798.12      826.84     43.67 o 
  -8   5   8      286.45      309.35     21.32 o 
  -7   5   8      140.49      148.84     14.55 o 
  -6   5   8      944.97      994.69     47.00 o 
  -5   5   8      471.68      552.28     30.17 o 
  -4   5   8     1853.74     1883.12     52.75 o 
  -3   5   8        3.28       10.19      8.83 o 
  -2   5   8      961.11      903.48     22.64 o 
  -1   5   8     2394.87     2615.39     87.22 o 
   0   5   8      272.15      275.14     12.03 o 
   1   5   8      758.41      676.66     22.47 o 
   2   5   8        2.16       19.89      6.33 o 
   3   5   8      227.95      249.45     12.13 o 
   4   5   8       57.91       66.05      8.98 o 
   5   5   8      505.61      527.84     19.45 o 
   6   5   8      432.18      402.27     23.24 o 
   7   5   8        4.58       20.75     13.75 o 
   8   5   8       38.35       44.97     14.73 o 
   9   5   8        3.12        4.91     13.96 o 
  10   5   8       11.29       47.82     20.02 o 
  11   5   8       25.51       50.96     25.92 o 
  12   5   8        7.73       24.58     23.97 o 
  13   5   8       17.81       20.22     29.37 o 
 -13   6   8        0.89       16.14     24.57 o 
 -12   6   8       38.95       40.77     16.30 o 
 -11   6   8       66.16      102.15     19.35 o 
 -10   6   8      270.57      279.19     26.82 o 
  -9   6   8       28.81       45.55     13.63 o 
  -8   6   8      202.76      237.77     20.08 o 
  -7   6   8      774.97      739.22     38.06 o 
  -6   6   8        1.96       12.65     11.35 o 
  -5   6   8     2420.70     2426.88     74.51 o 
  -4   6   8     1083.66     1027.43     33.20 o 
  -3   6   8     1109.83     1036.61     32.05 o 
  -2   6   8     2194.63     2354.48     80.89 o 
  -1   6   8      845.48      907.37     27.00 o 
   0   6   8     1033.86      951.74     29.58 o 
   1   6   8     1962.42     2131.96     51.67 o 
   2   6   8      321.07      347.02     18.68 o 
   3   6   8      411.52      441.91     28.69 o 
   4   6   8       33.33       48.58     11.28 o 
   5   6   8     2863.37     2753.01     76.19 o 
   6   6   8      111.88      124.65     12.32 o 
   7   6   8      434.43      489.64     38.39 o 
   8   6   8      542.68      494.92     36.91 o 
   9   6   8        8.28       25.20     17.19 o 
  10   6   8      114.07      100.44     21.44 o 
  11   6   8       82.19      106.02     22.19 o 
  12   6   8        3.32        7.69     16.29 o 
 -13   7   8        4.86       -2.47     19.09 o 
 -12   7   8        0.70       28.30     21.11 o 
 -11   7   8      285.94      320.81     33.29 o 
 -10   7   8      452.79      366.01     29.12 o 
  -9   7   8      205.34      219.26     29.88 o 
  -8   7   8      603.19      595.84     28.50 o 
  -7   7   8       84.74      100.08     13.56 o 
  -6   7   8     1593.44     1693.71     58.18 o 
  -5   7   8      471.51      442.33     21.19 o 
  -4   7   8     1975.83     1993.20     61.72 o 
  -3   7   8      777.87      737.75     31.40 o 
  -2   7   8      144.37      132.57      9.59 o 
  -1   7   8      756.99      720.24     38.49 o 
   0   7   8      695.59      760.38     25.15 o 
   1   7   8     1597.42     1576.95     42.41 o 
   2   7   8      286.18      280.55     14.09 o 
   3   7   8     1357.96     1424.44     49.27 o 
   4   7   8      125.75      143.45     12.22 o 
   5   7   8       28.79       34.80     10.09 o 
   6   7   8      591.27      534.10     23.81 o 
   7   7   8        2.96       15.72     14.81 o 
   8   7   8      114.91      117.73     20.95 o 
   9   7   8       94.94       87.24     21.76 o 
  10   7   8        6.62       -2.67     14.68 o 
  11   7   8       46.97       63.10     23.18 o 
  12   7   8        0.67       -1.19     16.01 o 
 -12   8   8        6.26       -0.63     15.81 o 
 -11   8   8        6.09        6.46     53.88 o 
 -10   8   8      208.86      216.80     27.66 o 
  -9   8   8      219.88      186.22     27.10 o 
  -8   8   8       91.44      105.80     19.87 o 
  -7   8   8       83.30      106.63     19.16 o 
  -6   8   8      293.93      326.18     26.98 o 
  -5   8   8      256.64      238.81     21.11 o 
  -4   8   8        6.49        0.40      9.30 o 
  -3   8   8       32.74       24.80     11.13 o 
  -2   8   8      755.02      895.20     36.50 o 
  -1   8   8      495.55      475.41     22.15 o 
   0   8   8      739.61      718.27     31.72 o 
   1   8   8     1140.99     1074.42     37.25 o 
   2   8   8      294.87      329.03     16.64 o 
   3   8   8     1422.43     1400.76     45.01 o 
   4   8   8      744.06      703.56     32.50 o 
   5   8   8      184.50      218.74     15.69 o 
   6   8   8      449.20      401.14     30.43 o 
   7   8   8       68.89       95.55     17.45 o 
   8   8   8      383.24      410.35     34.13 o 
   9   8   8        0.66        8.20     16.22 o 
  10   8   8       99.69      103.03     21.33 o 
  11   8   8        3.51       18.10     18.02 o 
 -12   9   8       20.10       17.24     37.74 o 
 -11   9   8       95.53      105.72     26.10 o 
 -10   9   8       29.27       -5.46     36.27 o 
  -9   9   8       10.03        2.70     15.35 o 
  -8   9   8        2.67       -2.34     15.54 o 
  -7   9   8       30.00       61.15     18.94 o 
  -6   9   8       31.59       52.75     16.72 o 
  -5   9   8       45.86       85.65     24.91 o 
  -4   9   8       27.47       76.92     14.58 o 
  -3   9   8     1294.61     1278.29     46.92 o 
  -2   9   8        5.70        8.19      7.80 o 
  -1   9   8      530.01      572.49     29.17 o 
   0   9   8      185.82      162.11     13.90 o 
   1   9   8      398.97      491.96     26.61 o 
   2   9   8     2234.91     2138.66     61.49 o 
   3   9   8       72.60       99.25      9.95 o 
   4   9   8      779.59      787.65     30.37 o 
   5   9   8      125.14       87.60     15.56 o 
   6   9   8      353.01      370.48     33.60 o 
   7   9   8      149.84      108.84     14.45 o 
   8   9   8      327.43      284.58     33.47 o 
   9   9   8      146.34      162.60     26.03 o 
  10   9   8        0.89       18.75     17.16 o 
  11   9   8      189.12      172.21     31.34 o 
 -11  10   8       38.66       35.04     18.94 o 
 -10  10   8       27.03       55.08     21.80 o 
  -9  10   8      185.15      177.58     27.48 o 
  -8  10   8        4.02        7.74     19.91 o 
  -7  10   8      182.15      192.62     25.36 o 
  -6  10   8      155.33      134.20     22.55 o 
  -5  10   8      962.57      869.94     54.66 o 
  -4  10   8      662.40      516.55     35.17 o 
  -3  10   8      256.63      286.98     25.51 o 
  -2  10   8      555.36      492.39     24.98 o 
  -1  10   8       17.41       23.71     11.18 o 
   0  10   8      601.07      531.08     29.52 o 
   1  10   8       17.72        8.48     12.96 o 
   2  10   8        9.99        9.80      9.47 o 
   3  10   8      530.10      447.59     26.97 o 
   4  10   8        2.07       -8.84     10.37 o 
   5  10   8      483.13      457.88     26.03 o 
   6  10   8      125.31       97.33     16.01 o 
   7  10   8       47.25       46.90     12.15 o 
   8  10   8       18.89       14.36     15.32 o 
   9  10   8      119.34      114.09     23.60 o 
  10  10   8        4.06       -3.83     19.33 o 
 -10  11   8       10.64      -12.83     19.03 o 
  -9  11   8      328.75      365.31     43.48 o 
  -8  11   8      131.32      127.73     26.88 o 
  -7  11   8       92.23      103.15     23.38 o 
  -6  11   8     1047.29     1140.53     73.82 o 
  -5  11   8        8.44      -13.10     13.10 o 
  -4  11   8      713.85      723.44     46.05 o 
  -3  11   8       21.42       54.13     19.46 o 
  -2  11   8      879.97      901.16     41.92 o 
  -1  11   8      684.57      700.06     45.07 o 
   0  11   8       63.57       57.23     13.08 o 
   1  11   8        7.27        9.70     15.09 o 
   2  11   8       52.04       57.83     13.71 o 
   3  11   8      191.38      214.15     20.18 o 
   4  11   8       38.59       30.81     12.95 o 
   5  11   8      191.19      175.11     20.99 o 
   6  11   8      140.50      142.18     19.02 o 
   7  11   8       16.63        4.95     29.15 o 
   8  11   8       18.47       22.61     18.13 o 
   9  11   8       26.86       17.37     31.79 o 
  -9  12   8        1.44        9.68     17.05 o 
  -8  12   8        9.89       27.61     20.82 o 
  -7  12   8        0.73        8.57     17.02 o 
  -6  12   8       16.49       14.43     16.34 o 
  -5  12   8       16.10       22.65     21.72 o 
  -4  12   8       81.19      100.89     26.91 o 
  -3  12   8        3.65       48.31     27.05 o 
  -2  12   8      332.13      281.02     27.77 o 
  -1  12   8       35.97       93.27     25.81 o 
   0  12   8      264.63      269.54     24.18 o 
   1  12   8      644.15      617.67     37.82 o 
   2  12   8       50.22       65.27     13.11 o 
   3  12   8      165.34      141.27     17.90 o 
   4  12   8      186.58      184.87     22.06 o 
   5  12   8       73.09       38.66     14.93 o 
   6  12   8       98.79       91.09     19.28 o 
   7  12   8        1.14      -23.30     27.78 o 
   8  12   8       26.18       13.81     27.62 o 
  -8  13   8        3.21        3.26     22.04 o 
  -7  13   8       71.00       35.86     18.69 o 
  -6  13   8       53.91      102.53     22.22 o 
  -5  13   8        0.18       20.14     20.56 o 
  -4  13   8       16.12       29.82     17.42 o 
  -3  13   8       38.26       61.04     24.16 o 
  -2  13   8       33.41       18.37     14.85 o 
  -1  13   8      180.36      228.70     24.30 o 
   0  13   8       61.21       60.15     13.81 o 
   1  13   8      358.71      371.86     28.32 o 
   2  13   8      214.59      232.05     20.55 o 
   3  13   8        3.95       14.22     12.43 o 
   4  13   8      328.67      341.68     36.22 o 
   5  13   8       14.78       35.78     22.59 o 
   6  13   8      218.98      269.22     59.08 o 
   7  13   8      110.47      172.88     76.53 o 
  -7  14   8       41.41        9.30     26.68 o 
  -6  14   8        3.09       20.87     22.88 o 
  -5  14   8       16.96       22.93     22.54 o 
  -4  14   8       66.81       36.35     33.02 o 
  -3  14   8        8.02        3.24     15.43 o 
  -2  14   8        1.31        5.91     19.56 o 
  -1  14   8       16.22       12.93     17.85 o 
   0  14   8        9.18       14.16     17.25 o 
   1  14   8        6.68        3.81     13.56 o 
   2  14   8       52.55       65.04     27.48 o 
   3  14   8        4.65       10.68     14.50 o 
   4  14   8       39.97       40.69     20.14 o 
   5  14   8        7.60       21.23     16.30 o 
   6  14   8       19.29       13.19     27.75 o 
  -5  15   8        0.12       23.11     24.94 o 
  -4  15   8      199.26      172.77     39.21 o 
  -3  15   8       38.90       94.06     26.30 o 
  -2  15   8       66.69       52.15     26.53 o 
  -1  15   8      278.09      317.59     48.23 o 
   0  15   8        0.58      -15.62     16.57 o 
   1  15   8      111.90       96.68     53.62 o 
   2  15   8        2.79       -7.17     22.09 o 
   3  15   8      100.26       99.94     25.65 o 
   4  15   8       41.54       42.71     22.51 o 
 -14   1   9       16.37      -13.23     20.12 o 
 -13   1   9       17.56       74.81     23.44 o 
 -12   1   9      324.42      295.79     39.46 o 
 -11   1   9       66.99       72.21     19.54 o 
 -10   1   9      405.56      412.37     35.28 o 
  -9   1   9      355.70      274.62     24.01 o 
  -8   1   9      335.74      292.96     17.45 o 
  -7   1   9     1387.39     1335.19     40.84 o 
  -6   1   9        7.59       11.39      6.02 o 
  -5   1   9     2617.94     2698.33     68.64 o 
  -4   1   9     1442.20     1483.26     40.03 o 
  -3   1   9      883.25      849.14     20.22 o 
  -2   1   9     3721.00     3739.72     73.56 o 
  -1   1   9      144.82      174.71      8.48 o 
   0   1   9     3014.15     3181.95     78.87 o 
   1   1   9      411.73      493.03     17.89 o 
   2   1   9     1799.24     1937.92     45.81 o 
   3   1   9     3689.87     3863.85     83.64 o 
   4   1   9      201.61      215.53      8.17 o 
   5   1   9      394.12      460.15     29.21 o 
   6   1   9     1148.76     1276.62     58.73 o 
   7   1   9      164.96      162.33     21.69 o 
   8   1   9      751.61      798.85     48.47 o 
   9   1   9       78.05       84.11     17.05 o 
  10   1   9      393.71      424.58     42.88 o 
  11   1   9      199.09      230.47     36.34 o 
  12   1   9      100.34       87.47     37.06 o 
  13   1   9       29.94       99.52     26.82 o 
 -14   2   9       61.70       52.73     27.10 o 
 -13   2   9        0.23       19.71     18.49 o 
 -12   2   9       16.85       15.42     17.96 o 
 -11   2   9       91.13       75.79     20.35 o 
 -10   2   9       71.25       69.32     13.33 o 
  -9   2   9      377.81      325.36     21.30 o 
  -8   2   9       44.50       46.84     11.54 o 
  -7   2   9      201.08      177.57     12.40 o 
  -6   2   9       20.43       24.67      9.72 o 
  -5   2   9       44.21       61.54      8.14 o 
  -4   2   9       20.93       37.11      6.75 o 
  -3   2   9       87.99       90.34      7.65 o 
  -2   2   9     1031.20     1109.01     23.71 o 
  -1   2   9       35.86       73.21      7.57 o 
   0   2   9     1506.53     1551.37     61.72 o 
   1   2   9      717.58      926.72     25.20 o 
   2   2   9      286.59      292.02     11.97 o 
   3   2   9       70.81       67.36      7.68 o 
   4   2   9      710.55      655.66     18.65 o 
   5   2   9        0.11        2.34      4.67 o 
   6   2   9      383.17      362.33     25.64 o 
   7   2   9      133.34      184.68     23.97 o 
   8   2   9       12.99       15.06     11.57 o 
   9   2   9       51.28       48.42     19.04 o 
  10   2   9      157.56      213.09     32.10 o 
  11   2   9        0.46       -7.27     18.16 o 
  12   2   9       58.66       78.02     27.07 o 
  13   2   9        3.51       21.20     27.35 o 
 -14   3   9       10.44      -21.48     42.79 o 
 -13   3   9       29.35       24.43     17.75 o 
 -12   3   9      139.89      102.08     25.29 o 
 -11   3   9       19.74       20.51     16.34 o 
 -10   3   9     1014.32      953.99     50.06 o 
  -9   3   9      350.73      340.56     22.03 o 
  -8   3   9      236.02      248.31     17.56 o 
  -7   3   9     2957.37     2974.82     98.42 o 
  -6   3   9       13.03       36.30     12.22 o 
  -5   3   9     1755.12     1755.79     55.08 o 
  -4   3   9     1531.11     1565.45     46.00 o 
  -3   3   9      446.42      378.18     15.37 o 
  -2   3   9     2426.56     2485.35     50.11 o 
  -1   3   9       61.44       28.54      5.14 o 
   0   3   9      542.30      559.75     19.54 o 
   1   3   9     2791.77     2817.35     94.01 o 
   2   3   9      793.74      753.04     21.50 o 
   3   3   9     2150.97     2249.69     55.18 o 
   4   3   9       55.47       74.11      8.14 o 
   5   3   9     2188.41     2012.65     52.04 o 
   6   3   9      189.86      174.01     18.89 o 
   7   3   9      532.93      515.71     37.72 o 
   8   3   9      509.63      525.65     42.06 o 
   9   3   9      149.09      256.08     31.93 o 
  10   3   9        2.24       20.17     28.64 o 
  11   3   9       83.22      123.37     23.37 o 
  12   3   9       37.36       47.07     24.21 o 
  13   3   9       10.16        8.08     27.71 o 
 -13   4   9       28.46       11.48     18.14 o 
 -12   4   9       80.93       93.62     24.42 o 
 -11   4   9        7.84       12.12     13.52 o 
 -10   4   9      121.51      139.56     16.87 o 
  -9   4   9       15.68       15.85     10.10 o 
  -8   4   9      425.79      436.51     26.11 o 
  -7   4   9      205.89      172.96     14.07 o 
  -6   4   9     1753.69     1994.00     68.57 o 
  -5   4   9      945.41      935.68     33.63 o 
  -4   4   9     3703.72     3928.94    114.69 o 
  -3   4   9     2523.55     2639.95     75.19 o 
  -2   4   9      908.27      971.50     21.01 o 
  -1   4   9     2372.06     2572.45     57.43 o 
   0   4   9      124.44      134.36     10.30 o 
   1   4   9     1837.46     1721.58     76.36 o 
   2   4   9       15.47        9.72      5.78 o 
   3   4   9     3742.24     3864.15     96.58 o 
   4   4   9        3.10        0.45      6.77 o 
   5   4   9     1707.07     1745.86     45.44 o 
   6   4   9      118.04      139.66     18.33 o 
   7   4   9      836.41      853.95     45.95 o 
   8   4   9        0.83       -0.43     16.74 o 
   9   4   9       23.05       44.62     17.69 o 
  10   4   9       23.89       36.05     19.02 o 
  11   4   9        0.79        8.08     26.22 o 
  12   4   9        0.06        7.19     27.12 o 
 -13   5   9      108.87      150.36     34.96 o 
 -12   5   9      119.45      193.28     30.53 o 
 -11   5   9       72.73       95.61     17.68 o 
 -10   5   9      384.31      365.81     28.70 o 
  -9   5   9       10.95       39.61     12.58 o 
  -8   5   9      662.59      688.25     35.45 o 
  -7   5   9      544.50      551.59     29.48 o 
  -6   5   9        9.09      -10.40     10.40 o 
  -5   5   9     1398.71     1410.34     60.20 o 
  -4   5   9       66.94       61.89     12.53 o 
  -3   5   9     1040.46      978.42     68.34 o 
  -2   5   9     2733.48     2755.35    129.21 o 
  -1   5   9      716.97      694.64     29.26 o 
   0   5   9      249.03      309.65     14.69 o 
   1   5   9     2920.26     2689.01    145.51 o 
   2   5   9      117.11      111.90      9.60 o 
   3   5   9     1207.73     1207.79     38.21 o 
   4   5   9       51.60       62.09      8.52 o 
   5   5   9     1501.07     1487.49     43.62 o 
   6   5   9     1471.61     1549.42     75.78 o 
   7   5   9       30.29       -3.95     11.91 o 
   8   5   9      307.03      376.62     32.38 o 
   9   5   9        4.16       16.14     14.73 o 
  10   5   9      709.74      700.31     55.08 o 
  11   5   9       67.36       73.24     24.87 o 
  12   5   9       10.21       41.16     23.38 o 
 -13   6   9       11.18        9.00     20.69 o 
 -12   6   9      191.34      212.87     38.93 o 
 -11   6   9      107.82      136.41     19.72 o 
 -10   6   9        2.27        2.31      9.25 o 
  -9   6   9      167.57      216.45     20.46 o 
  -8   6   9      344.22      336.80     29.77 o 
  -7   6   9     1061.19     1027.05     56.86 o 
  -6   6   9       39.31       65.83     18.29 o 
  -5   6   9       50.29       43.60      9.13 o 
  -4   6   9      288.53      294.60     17.06 o 
  -3   6   9      224.42      231.26     13.24 o 
  -2   6   9      230.10      250.10     15.32 o 
  -1   6   9      402.67      365.04     15.00 o 
   0   6   9       37.65       53.86      8.62 o 
   1   6   9      838.49      872.30     37.74 o 
   2   6   9     1061.25     1032.55     36.63 o 
   3   6   9      734.57      711.11     24.90 o 
   4   6   9      873.01      843.44     28.96 o 
   5   6   9       25.51       33.59     12.53 o 
   6   6   9      280.29      232.73     25.12 o 
   7   6   9     1750.53     1749.57     86.58 o 
   8   6   9      342.57      356.75     32.61 o 
   9   6   9      314.88      315.29     42.68 o 
  10   6   9        2.77       11.74     17.22 o 
  11   6   9      297.88      295.98     41.00 o 
  12   6   9        1.63        9.34     19.27 o 
 -12   7   9       89.17       46.07     25.44 o 
 -11   7   9        0.14       -5.74     16.37 o 
 -10   7   9      122.11      153.45     23.74 o 
  -9   7   9       46.70       59.71     17.12 o 
  -8   7   9       26.12       62.98     13.91 o 
  -7   7   9     1008.10      910.98     40.27 o 
  -6   7   9       13.04       31.37     15.79 o 
  -5   7   9      476.28      463.15     23.01 o 
  -4   7   9     3382.74     3057.77     90.23 o 
  -3   7   9      682.67      707.37     27.79 o 
  -2   7   9      728.93      662.64     19.96 o 
  -1   7   9       19.01       11.30      6.78 o 
   0   7   9     1778.97     1832.36     49.46 o 
   1   7   9      145.87      149.08     21.66 o 
   2   7   9      429.60      483.02     18.82 o 
   3   7   9      242.42      225.30     16.64 o 
   4   7   9        9.41       26.37      7.88 o 
   5   7   9       72.50       78.02     10.54 o 
   6   7   9        9.87       29.49     16.56 o 
   7   7   9       25.63       38.98     25.39 o 
   8   7   9      122.03      113.40     20.42 o 
   9   7   9       43.94        8.04     13.67 o 
  10   7   9        0.67       21.34     17.97 o 
  11   7   9       48.97       41.58     20.02 o 
 -12   8   9        0.07      -26.20     26.20 o 
 -11   8   9       59.22       66.42     25.32 o 
 -10   8   9      278.94      228.78     32.72 o 
  -9   8   9       64.58      128.37     21.91 o 
  -8   8   9     1450.85     1508.87     82.91 o 
  -7   8   9      193.77      167.67     25.09 o 
  -6   8   9      591.89      587.96     42.76 o 
  -5   8   9       60.69       73.68     12.97 o 
  -4   8   9     1438.85     1584.50     75.76 o 
  -3   8   9      537.87      600.32     36.33 o 
  -2   8   9      272.68      326.61     18.55 o 
  -1   8   9      956.38      991.96     38.84 o 
   0   8   9      238.70      209.45     20.59 o 
   1   8   9     1640.64     1828.24     53.88 o 
   2   8   9       66.01       66.84      8.49 o 
   3   8   9     1849.25     1881.58     58.62 o 
   4   8   9      565.70      456.08     35.14 o 
   5   8   9       52.75       62.80     14.87 o 
   6   8   9     1011.97      930.37     38.21 o 
   7   8   9       33.50       48.21     18.30 o 
   8   8   9       15.28      -11.22     13.28 o 
   9   8   9        9.62       -0.49     13.30 o 
  10   8   9        4.72      -12.35     16.80 o 
  11   8   9        6.57        4.79     17.61 o 
 -11   9   9       14.43        0.85     16.95 o 
 -10   9   9       85.94       67.95     20.95 o 
  -9   9   9      384.42      342.05     36.97 o 
  -8   9   9      212.45      196.54     23.05 o 
  -7   9   9       83.37      115.66     27.16 o 
  -6   9   9       84.15       82.11     15.89 o 
  -5   9   9      258.56      222.81     23.65 o 
  -4   9   9       89.80       65.91     15.72 o 
  -3   9   9      105.93      102.22     15.13 o 
  -2   9   9      649.27      586.81     29.15 o 
  -1   9   9        5.92       12.51     11.92 o 
   0   9   9      907.16      864.92     47.05 o 
   1   9   9      274.66      277.02     21.41 o 
   2   9   9       12.30       22.73     20.52 o 
   3   9   9      337.41      334.64     19.88 o 
   4   9   9       80.95       96.61     14.33 o 
   5   9   9      220.27      235.16     17.28 o 
   6   9   9      606.87      491.38     28.92 o 
   7   9   9       16.76       39.37     16.21 o 
   8   9   9      172.56      134.24     23.41 o 
   9   9   9       40.61        6.74     14.06 o 
  10   9   9        6.76       26.35     21.91 o 
 -11  10   9        1.28       69.42     69.79 o 
 -10  10   9       22.20       44.01     20.55 o 
  -9  10   9        1.71       -0.84     14.49 o 
  -8  10   9        2.98       50.83     19.31 o 
  -7  10   9       28.91       80.05     22.38 o 
  -6  10   9      497.02      528.99     43.90 o 
  -5  10   9      243.19      267.18     29.14 o 
  -4  10   9      396.03      457.49     43.29 o 
  -3  10   9      152.76      168.08     20.50 o 
  -2  10   9       18.73       23.02     13.92 o 
  -1  10   9      450.86      483.48     27.74 o 
   0  10   9      224.83      194.11     21.96 o 
   1  10   9      460.42      534.98     30.72 o 
   2  10   9      577.41      498.79     29.15 o 
   3  10   9       15.19       10.39     10.57 o 
   4  10   9      975.29      986.91     49.07 o 
   5  10   9       29.90       50.39     13.31 o 
   6  10   9      269.80      275.63     19.54 o 
   7  10   9      130.46      107.28     20.27 o 
   8  10   9      118.47       97.50     44.66 o 
   9  10   9      142.79      154.17     31.02 o 
  10  10   9       15.28       -4.84     20.28 o 
 -10  11   9        0.43       35.57     24.35 o 
  -9  11   9        0.42       -4.75     14.68 o 
  -8  11   9       11.64       41.99     18.27 o 
  -7  11   9       47.00       52.95     22.77 o 
  -6  11   9       10.18       50.45     19.10 o 
  -5  11   9       69.38       38.67     18.18 o 
  -4  11   9      176.09      157.33     25.00 o 
  -3  11   9       82.89      104.49     21.49 o 
  -2  11   9        4.98       -7.01     16.59 o 
  -1  11   9      109.66      134.72     29.27 o 
   0  11   9       38.03       81.40     24.50 o 
   1  11   9      607.53      559.20     34.77 o 
   2  11   9        3.31       25.15     16.00 o 
   3  11   9      552.73      471.50     30.69 o 
   4  11   9      186.31      142.84     18.75 o 
   5  11   9      178.58      171.38     20.40 o 
   6  11   9      150.95      131.44     19.38 o 
   7  11   9       43.05       40.29     21.63 o 
   8  11   9       86.47       75.78     24.88 o 
   9  11   9       45.78       18.55     30.55 o 
  -9  12   9       76.17       58.89     22.64 o 
  -8  12   9       34.63       25.53     22.93 o 
  -7  12   9        6.64       12.70     17.37 o 
  -6  12   9      165.09      137.36     26.65 o 
  -5  12   9       94.10      131.40     25.19 o 
  -4  12   9      279.98      312.50     34.94 o 
  -3  12   9      455.61      499.05     42.44 o 
  -2  12   9       28.14       70.78     19.73 o 
  -1  12   9      366.63      362.00     31.63 o 
   0  12   9        6.58       45.03     14.43 o 
   1  12   9       61.98      100.06     18.32 o 
   2  12   9       55.95       49.06     14.67 o 
   3  12   9      172.10      181.35     20.33 o 
   4  12   9      192.94      204.94     29.29 o 
   5  12   9        1.81       27.68     25.87 o 
   6  12   9      136.71      162.55     29.94 o 
   7  12   9       43.93       94.42     37.61 o 
   8  12   9       18.65       24.12     30.71 o 
  -8  13   9        1.75       24.50     51.34 o 
  -7  13   9       29.18        7.71     17.02 o 
  -6  13   9       46.93       12.04     17.02 o 
  -5  13   9       17.09       69.21     21.38 o 
  -4  13   9      198.86      123.23     23.68 o 
  -3  13   9       73.68       68.02     22.27 o 
  -2  13   9      251.07      214.16     30.05 o 
  -1  13   9       67.21       70.10     19.08 o 
   0  13   9      106.34      105.12     22.66 o 
   1  13   9        6.04       -5.23     11.02 o 
   2  13   9        6.02       19.58     14.77 o 
   3  13   9        5.23       10.78     12.30 o 
   4  13   9       64.55       41.01     17.26 o 
   5  13   9        0.19       -3.94     13.46 o 
   6  13   9       87.59       72.83     68.42 o 
   7  13   9       53.22       26.83     29.77 o 
  -6  14   9       66.90       70.38     41.78 o 
  -5  14   9        2.18       30.77     24.65 o 
  -4  14   9      135.53      116.44     27.54 o 
  -3  14   9      150.20      150.59     29.77 o 
  -2  14   9       35.42       12.97     20.80 o 
  -1  14   9      110.50      105.02     30.34 o 
   0  14   9       14.60       54.30     25.58 o 
   1  14   9      104.48      138.76     32.43 o 
   2  14   9       11.50       25.64     32.20 o 
   3  14   9       82.59       93.15     22.30 o 
   4  14   9      147.53      125.71     30.73 o 
   5  14   9        4.88       44.43     25.33 o 
  -4  15   9       31.17        7.25     39.11 o 
  -3  15   9       64.22       77.96     40.46 o 
  -2  15   9       42.08       -4.41     22.80 o 
  -1  15   9      144.53      134.97     43.02 o 
   0  15   9        0.03       31.00     24.30 o 
   1  15   9      162.42      181.18     37.63 o 
   2  15   9       27.15       89.75     58.31 o 
   3  15   9       50.67        7.30     51.77 o 
 -13   0  10        3.71      -24.09     27.12 o 
 -12   0  10      229.87      235.74     46.12 o 
 -11   0  10      494.34      373.25     51.11 o 
 -10   0  10       37.95       24.98     21.92 o 
  -9   0  10     2031.30     1948.18    152.33 o 
  -8   0  10      306.85      249.72     34.01 o 
  -7   0  10     4893.52     4376.35    238.49 o 
  -6   0  10      767.11      744.38     46.38 o 
  -5   0  10     2877.64     2597.06     71.82 o 
  -4   0  10     4207.18     3977.52    112.32 o 
  -3   0  10     1143.30     1061.22     32.95 o 
  -2   0  10     5413.70     5699.21    177.06 o 
  -1   0  10      570.85      534.93     34.14 o 
   0   0  10    20437.98    18105.00    795.37 o 
   1   0  10     5338.08     5552.65    187.41 o 
   2   0  10      927.22      886.98     37.86 o 
   3   0  10      982.63     1049.09     40.61 o 
   4   0  10      290.64      260.94     15.39 o 
   5   0  10     1823.61     1788.16    112.77 o 
   6   0  10        5.76       22.17     27.26 o 
   7   0  10       81.13       94.80     21.56 o 
   8   0  10      298.35      274.46     45.24 o 
   9   0  10      108.05       70.43     23.54 o 
  10   0  10      521.07      584.13     75.50 o 
  11   0  10      164.80      132.73     40.82 o 
  12   0  10       13.70       94.86     33.78 o 
 -13   1  10       31.08       22.48     17.28 o 
 -12   1  10        1.08        4.07     15.48 o 
 -11   1  10       74.49      120.11     23.36 o 
 -10   1  10        4.53       14.95     24.71 o 
  -9   1  10       41.76       77.85     19.79 o 
  -8   1  10       61.75       77.74     14.39 o 
  -7   1  10      158.37      176.92     24.34 o 
  -6   1  10        0.52       -0.10      7.63 o 
  -5   1  10      125.46      117.59      9.41 o 
  -4   1  10      427.81      457.18     20.68 o 
  -3   1  10      486.16      409.46     12.51 o 
  -2   1  10      674.83      711.93     19.02 o 
  -1   1  10     2547.64     2501.70     57.38 o 
   0   1  10        0.44       -5.93      5.93 o 
   1   1  10       24.00       52.79      7.24 o 
   2   1  10       13.33       18.93      8.44 o 
   3   1  10      945.69      933.52     26.50 o 
   4   1  10      190.60      208.43      9.57 o 
   5   1  10       11.68       31.46     13.74 o 
   6   1  10        1.31       14.40     12.78 o 
   7   1  10       93.25      135.83     19.29 o 
   8   1  10      341.39      398.02     34.08 o 
   9   1  10      149.75      212.58     28.74 o 
  10   1  10        0.54        4.17     15.91 o 
  11   1  10       41.00       18.58     18.23 o 
  12   1  10        1.15      -19.52     21.45 o 
 -13   2  10       24.00       62.20     22.07 o 
 -12   2  10      608.40      531.40     50.53 o 
 -11   2  10      114.61      145.23     25.57 o 
 -10   2  10     1630.32     1598.07     89.52 o 
  -9   2  10      556.36      514.30     35.91 o 
  -8   2  10      879.04      868.33     38.26 o 
  -7   2  10      466.48      492.15     26.01 o 
  -6   2  10       29.88       31.21      8.00 o 
  -5   2  10     1501.84     1452.78     43.57 o 
  -4   2  10     1447.01     1536.87     46.38 o 
  -3   2  10      449.25      445.33     19.14 o 
  -2   2  10      768.22      855.17     22.27 o 
  -1   2  10        1.85        4.47      5.95 o 
   0   2  10       80.13      108.40     13.20 o 
   1   2  10       60.88       65.55      7.73 o 
   2   2  10       99.24       94.30     14.03 o 
   3   2  10     4105.20     4351.34    104.77 o 
   4   2  10      865.73      897.16     26.38 o 
   5   2  10      838.12      815.29     44.07 o 
   6   2  10     1906.88     1924.35     81.39 o 
   7   2  10      136.17      155.76     23.22 o 
   8   2  10     1082.89     1153.61     70.28 o 
   9   2  10      354.77      437.15     42.57 o 
  10   2  10      535.43      525.37     39.79 o 
  11   2  10      130.13      184.78     36.18 o 
  12   2  10       43.66       36.73     23.62 o 
 -13   3  10       37.47       22.59     19.63 o 
 -12   3  10        0.20       14.77     22.50 o 
 -11   3  10       23.70       51.59     19.21 o 
 -10   3  10      173.02      152.95     24.71 o 
  -9   3  10      198.37      223.41     19.97 o 
  -8   3  10       15.42       22.93     14.86 o 
  -7   3  10        8.71       13.54      8.14 o 
  -6   3  10      104.12      123.65     12.77 o 
  -5   3  10      729.92      708.47     33.72 o 
  -4   3  10      155.26      145.69     12.57 o 
  -3   3  10      121.65      121.45     11.20 o 
  -2   3  10      700.74      721.31     19.30 o 
  -1   3  10      151.71      185.56      9.28 o 
   0   3  10        2.41       11.79      6.17 o 
   1   3  10        2.30        3.56      7.08 o 
   2   3  10      129.19      165.80     12.93 o 
   3   3  10       84.22       74.34      7.87 o 
   4   3  10      202.46      176.81     14.04 o 
   5   3  10       14.08        6.70      5.40 o 
   6   3  10        9.22       15.72     14.36 o 
   7   3  10        0.44        5.27     14.43 o 
   8   3  10        0.57        0.25     22.14 o 
   9   3  10      189.34      187.20     26.72 o 
  10   3  10      132.25      113.78     29.52 o 
  11   3  10       34.21       39.13     39.46 o 
  12   3  10       64.42       78.46     24.85 o 
 -13   4  10       87.70      142.66     31.47 o 
 -12   4  10        7.57       21.19     23.44 o 
 -11   4  10      119.67      136.07     25.62 o 
 -10   4  10      238.94      233.02     23.65 o 
  -9   4  10       11.85       43.70     17.75 o 
  -8   4  10       42.42       41.65     13.79 o 
  -7   4  10     1499.78     1418.04     58.16 o 
  -6   4  10      146.09      132.36     13.22 o 
  -5   4  10     2921.03     2879.15     91.79 o 
  -4   4  10     1419.58     1345.03     44.63 o 
  -3   4  10      390.35      349.35     17.72 o 
  -2   4  10     5747.90     5803.67    131.00 o 
  -1   4  10       49.92       60.90      6.70 o 
   0   4  10     4590.89     5042.43    125.49 o 
   1   4  10      793.45      774.67     28.99 o 
   2   4  10     2025.38     2017.86     54.77 o 
   3   4  10     1610.99     1768.82     50.20 o 
   4   4  10       50.06       31.46      8.17 o 
   5   4  10      311.80      291.29     12.93 o 
   6   4  10        6.73       -2.25     10.70 o 
   7   4  10      122.48      165.02     23.68 o 
   8   4  10        8.21       12.99     14.86 o 
   9   4  10        1.00      -16.32     16.32 o 
  10   4  10        5.07        5.23     20.06 o 
  11   4  10      152.23      199.64     36.37 o 
  12   4  10        3.78       33.93     22.70 o 
 -13   5  10        0.41       72.21     26.23 o 
 -12   5  10        8.28        6.49     16.67 o 
 -11   5  10      115.40      123.95     26.59 o 
 -10   5  10       39.20       52.37     18.70 o 
  -9   5  10       47.23       30.15     11.31 o 
  -8   5  10       20.46       17.00     11.35 o 
  -7   5  10       91.79      101.16     14.41 o 
  -6   5  10      112.15      129.65     14.48 o 
  -5   5  10      576.87      620.90     30.00 o 
  -4   5  10      145.81      184.95     23.04 o 
  -3   5  10        3.25        3.14      8.82 o 
  -2   5  10      157.31      217.26     16.79 o 
  -1   5  10      674.02      717.13     25.67 o 
   0   5  10       96.36      107.56     13.26 o 
   1   5  10       27.94       26.36      7.88 o 
   2   5  10      408.20      390.03     17.23 o 
   3   5  10       52.15       84.65     10.13 o 
   4   5  10      153.26      170.26     13.37 o 
   5   5  10      488.80      467.29     23.67 o 
   6   5  10      238.40      256.71     24.62 o 
   7   5  10       14.57       13.72     12.68 o 
   8   5  10       99.66      102.99     18.57 o 
   9   5  10       67.40       86.07     23.86 o 
  10   5  10       88.93      125.04     24.75 o 
  11   5  10       31.79       46.50     20.94 o 
  12   5  10        0.12       -0.75     23.22 o 
 -12   6  10       49.48       -4.85     32.80 o 
 -11   6  10       11.47      -11.24     18.01 o 
 -10   6  10      334.88      331.49     28.48 o 
  -9   6  10      247.01      212.75     22.09 o 
  -8   6  10        7.42       35.36     15.78 o 
  -7   6  10      496.74      469.43     31.53 o 
  -6   6  10       53.74       63.12     14.42 o 
  -5   6  10      737.51      737.19     32.58 o 
  -4   6  10      161.54      177.09     13.85 o 
  -3   6  10      592.87      638.78     27.66 o 
  -2   6  10     1812.00     1929.13     66.64 o 
  -1   6  10       27.25       27.56      7.07 o 
   0   6  10      553.40      539.49     23.22 o 
   1   6  10      828.33      792.70     36.98 o 
   2   6  10      212.05      236.17     13.80 o 
   3   6  10     1104.94     1102.28     37.48 o 
   4   6  10       14.42       21.71     10.40 o 
   5   6  10      498.28      538.56     22.98 o 
   6   6  10      492.62      492.92     37.16 o 
   7   6  10        2.21        9.12     14.48 o 
   8   6  10       57.56       30.12     17.46 o 
   9   6  10        8.39      -15.15     15.15 o 
  10   6  10       51.56       75.32     24.43 o 
  11   6  10       35.74       55.49     24.04 o 
 -12   7  10        2.90       17.03     22.28 o 
 -11   7  10       25.02        3.01     15.72 o 
 -10   7  10        3.80       -7.31     15.12 o 
  -9   7  10       55.31       61.74     20.15 o 
  -8   7  10      263.41      313.47     30.18 o 
  -7   7  10       29.33       35.21     12.15 o 
  -6   7  10       71.99       95.61     11.47 o 
  -5   7  10     2569.35     2563.57     91.09 o 
  -4   7  10       13.72       24.60     12.09 o 
  -3   7  10     1539.68     1456.94     52.95 o 
  -2   7  10      271.70      326.57     21.17 o 
  -1   7  10      954.39      855.17     29.63 o 
   0   7  10        2.95       18.25      8.32 o 
   1   7  10     1236.19     1150.78     61.00 o 
   2   7  10      130.06      118.84     13.83 o 
   3   7  10      396.64      437.54     22.61 o 
   4   7  10     1319.31     1269.71     44.82 o 
   5   7  10       56.74       88.45     13.43 o 
   6   7  10      758.71      737.04     48.04 o 
   7   7  10      113.07       86.67     17.41 o 
   8   7  10       25.95       30.42     18.69 o 
   9   7  10        1.61        3.98     15.36 o 
  10   7  10       21.47       25.41     19.06 o 
  11   7  10        0.99      -16.99     17.61 o 
 -11   8  10        5.25       41.55     29.44 o 
 -10   8  10      188.04      210.64     31.81 o 
  -9   8  10        3.15       -2.58     15.78 o 
  -8   8  10      361.72      361.79     47.34 o 
  -7   8  10      145.68      139.71     27.80 o 
  -6   8  10        7.68       10.06     17.52 o 
  -5   8  10       40.40       22.89     15.07 o 
  -4   8  10       96.46       98.56     21.69 o 
  -3   8  10        0.75       11.78     12.23 o 
  -2   8  10      306.83      295.56     27.15 o 
  -1   8  10       56.52       58.41     11.12 o 
   0   8  10       74.46       87.05      8.74 o 
   1   8  10      193.21      232.56     25.61 o 
   2   8  10      190.37      180.24     13.91 o 
   3   8  10      359.10      316.39     27.36 o 
   4   8  10      911.23      832.32     34.71 o 
   5   8  10      108.35      151.51     13.29 o 
   6   8  10     1052.60      979.45     46.87 o 
   7   8  10        1.15       29.19     17.88 o 
   8   8  10      201.80      230.67     40.28 o 
   9   8  10       16.80        6.12     16.24 o 
  10   8  10       33.29       39.32     24.58 o 
 -11   9  10       66.29      102.31     30.21 o 
 -10   9  10        5.66        5.05     16.35 o 
  -9   9  10      114.95      130.70     25.08 o 
  -8   9  10      291.99      303.37     33.65 o 
  -7   9  10      327.91      325.23     35.75 o 
  -6   9  10       42.94       87.55     26.86 o 
  -5   9  10       51.99       58.58     18.34 o 
  -4   9  10      171.75      213.49     21.94 o 
  -3   9  10       19.43        3.21     10.69 o 
  -2   9  10      124.02      142.86     19.10 o 
  -1   9  10       83.25      102.03     13.20 o 
   0   9  10      121.61      170.78     20.73 o 
   1   9  10      351.81      413.32     27.53 o 
   2   9  10      152.35      190.88     19.64 o 
   3   9  10       56.34       50.52     14.30 o 
   4   9  10      403.86      380.71     22.87 o 
   5   9  10       28.48       79.18     24.66 o 
   6   9  10       39.07       39.68     14.61 o 
   7   9  10      397.52      381.52     35.96 o 
   8   9  10        3.42       41.58     18.29 o 
   9   9  10      216.11      227.55     32.22 o 
  10   9  10        7.27       47.62     50.03 o 
 -10  10  10        6.50       10.96     17.37 o 
  -9  10  10       24.72       26.37     31.58 o 
  -8  10  10       18.68       29.55     17.43 o 
  -7  10  10      553.02      496.12     46.05 o 
  -6  10  10      103.91       82.97     18.38 o 
  -5  10  10       17.22       14.22     15.48 o 
  -4  10  10     1354.79     1273.14     74.81 o 
  -3  10  10       29.44       12.76     16.15 o 
  -2  10  10      277.20      288.02     58.68 o 
  -1  10  10        9.93        9.80     15.07 o 
   0  10  10      578.99      605.89     41.61 o 
   1  10  10      288.80      268.05     23.78 o 
   2  10  10       71.63       80.33     15.43 o 
   3  10  10       98.27      120.76     16.15 o 
   4  10  10        3.73        1.14      9.90 o 
   5  10  10       10.88       15.54     11.62 o 
   6  10  10       62.90       57.26     27.20 o 
   7  10  10       78.28      115.49     29.18 o 
   8  10  10       17.06       11.07     19.60 o 
   9  10  10       45.59       23.49     23.45 o 
  -9  11  10        4.67       29.66     21.06 o 
  -8  11  10       71.18      113.79     24.11 o 
  -7  11  10      113.02      104.88     36.63 o 
  -6  11  10      110.83      166.54     26.86 o 
  -5  11  10       15.33       32.37     17.92 o 
  -4  11  10      336.69      373.78     37.25 o 
  -3  11  10      391.27      376.62     36.66 o 
  -2  11  10       31.58       78.89     21.20 o 
  -1  11  10      512.58      483.58     36.32 o 
   0  11  10        6.05        6.56     11.74 o 
   1  11  10      290.60      360.39     39.62 o 
   2  11  10      755.14      638.20     39.46 o 
   3  11  10      278.94      280.97     24.73 o 
   4  11  10      506.07      508.10     39.88 o 
   5  11  10       10.71       18.15     12.66 o 
   6  11  10      386.36      326.72     41.80 o 
   7  11  10        2.05       -9.03     19.38 o 
   8  11  10       63.81       12.67     17.75 o 
  -8  12  10        5.06       13.78     19.53 o 
  -7  12  10        2.43       19.34     28.88 o 
  -6  12  10        8.35       12.59     17.32 o 
  -5  12  10       52.67       90.59     23.63 o 
  -4  12  10        1.44      -17.31     17.31 o 
  -3  12  10        0.09       38.96     25.32 o 
  -2  12  10       47.67       19.32     16.00 o 
  -1  12  10      607.45      584.82     40.21 o 
   0  12  10       45.06       47.47     18.18 o 
   1  12  10      649.35      542.88     38.28 o 
   2  12  10      102.31      114.02     19.33 o 
   3  12  10      253.03      232.42     25.36 o 
   4  12  10      381.02      371.80     33.06 o 
   5  12  10       27.18       22.62     13.77 o 
   6  12  10      252.35      226.72     36.56 o 
   7  12  10       45.32       43.69     32.91 o 
  -7  13  10       24.12       20.12     28.33 o 
  -6  13  10       56.10       57.91     30.93 o 
  -5  13  10       14.00        6.84     19.93 o 
  -4  13  10       64.55       64.43     19.88 o 
  -3  13  10       55.30       70.96     25.19 o 
  -2  13  10       67.24       90.38     19.34 o 
  -1  13  10       44.24       21.85     14.98 o 
   0  13  10        3.29       -6.16     19.27 o 
   1  13  10      164.40      197.31     31.43 o 
   2  13  10       16.36       50.66     17.49 o 
   3  13  10        5.56       -1.81     12.77 o 
   4  13  10      118.54      120.36     25.17 o 
   5  13  10       40.78       16.21     26.23 o 
   6  13  10      140.22      183.91     50.21 o 
  -5  14  10       17.98       -6.61     25.17 o 
  -4  14  10       77.67       44.00     25.54 o 
  -3  14  10       13.30       -4.58     19.68 o 
  -2  14  10       62.85       41.82     20.87 o 
  -1  14  10       29.34        6.03     26.40 o 
   0  14  10        4.96      -16.15     21.65 o 
   1  14  10      131.35       72.61     27.58 o 
   2  14  10       16.89       31.45     19.02 o 
   3  14  10       39.24       14.22     20.72 o 
   4  14  10       12.63       -8.28     36.84 o 
  -2  15  10       10.00       23.81     40.98 o 
  -1  15  10      267.99      269.59     46.98 o 
   0  15  10        1.03       39.07     25.87 o 
   1  15  10      186.59      195.85     47.97 o 
 -13   1  11       15.36       -4.33     17.56 o 
 -12   1  11      398.03      415.08     44.80 o 
 -11   1  11        7.34       -8.97     15.53 o 
 -10   1  11      259.74      278.73     40.61 o 
  -9   1  11      199.84      192.09     22.05 o 
  -8   1  11      659.22      692.16     43.46 o 
  -7   1  11     1435.42     1454.70     71.81 o 
  -6   1  11       23.07       26.67     17.90 o 
  -5   1  11      671.13      620.23     23.87 o 
  -4   1  11     2275.12     2293.22     66.11 o 
  -3   1  11      450.14      374.97     19.44 o 
  -2   1  11     2074.75     2158.95     51.37 o 
  -1   1  11      165.76      216.93     12.17 o 
   0   1  11     5829.86     6402.22    210.06 o 
   1   1  11     1623.53     1821.35     51.06 o 
   2   1  11      441.08      434.70     17.00 o 
   3   1  11     1062.71     1038.59     30.84 o 
   4   1  11       72.55      109.43     10.34 o 
   5   1  11     1702.86     1692.45     79.10 o 
   6   1  11     1246.30     1404.26     75.32 o 
   7   1  11      100.54      106.67     19.35 o 
   8   1  11      427.18      445.86     40.89 o 
   9   1  11        4.15       -3.29     17.39 o 
  10   1  11       93.12       70.79     21.38 o 
  11   1  11       30.92       73.39     26.11 o 
  12   1  11       30.59       16.58     19.65 o 
 -13   2  11       21.00       24.02     20.34 o 
 -12   2  11       22.73       15.24     18.12 o 
 -11   2  11        4.90       40.15     16.94 o 
 -10   2  11      161.80      132.44     24.37 o 
  -9   2  11      236.81      264.04     28.77 o 
  -8   2  11       22.40       20.88     16.15 o 
  -7   2  11        4.90        5.00      9.06 o 
  -6   2  11      591.51      505.41     21.73 o 
  -5   2  11      787.92      745.79     29.08 o 
  -4   2  11      482.50      478.31     21.68 o 
  -3   2  11      389.10      380.22     19.33 o 
  -2   2  11       39.87       47.93      5.77 o 
  -1   2  11        2.52       17.38      9.68 o 
   0   2  11      205.04      233.02     12.02 o 
   1   2  11     1318.27     1385.45     39.27 o 
   2   2  11      492.93      522.90     20.87 o 
   3   2  11      226.23      215.17     12.26 o 
   4   2  11      389.20      355.05     15.33 o 
   5   2  11       30.26       81.50     20.43 o 
   6   2  11       50.63       51.63     16.29 o 
   7   2  11        2.57       -8.16     13.87 o 
   8   2  11        1.84       18.88     18.40 o 
   9   2  11       70.15      103.10     26.87 o 
  10   2  11       45.89       66.94     23.42 o 
  11   2  11       18.42       20.80     20.82 o 
  12   2  11        1.87       -6.89     21.93 o 
 -13   3  11        4.27        3.90     17.34 o 
 -12   3  11       14.84        9.48     17.00 o 
 -11   3  11       36.13       50.55     20.40 o 
 -10   3  11       13.53        7.64     13.62 o 
  -9   3  11      635.03      624.21     46.76 o 
  -8   3  11       36.48       48.59     20.66 o 
  -7   3  11     1136.40     1028.62     42.03 o 
  -6   3  11      692.59      657.40     38.75 o 
  -5   3  11     1875.52     1981.50     68.46 o 
  -4   3  11     2050.44     2007.47     61.98 o 
  -3   3  11     1170.85     1161.83     41.68 o 
  -2   3  11     5952.95     5841.51    137.56 o 
  -1   3  11      550.70      656.41     21.54 o 
   0   3  11     3030.22     3129.38     80.10 o 
   1   3  11     4014.88     4150.78    213.17 o 
   2   3  11      655.01      619.60     23.16 o 
   3   3  11     2044.13     2250.14     63.87 o 
   4   3  11        1.63        2.29      6.60 o 
   5   3  11     2149.94     2203.78     94.29 o 
   6   3  11       20.63       21.15     12.51 o 
   7   3  11      298.57      318.96     33.64 o 
   8   3  11      177.25      168.52     24.29 o 
   9   3  11       97.06       81.13     23.81 o 
  10   3  11       79.20       73.51     23.91 o 
  11   3  11        1.56       20.13     20.59 o 
  12   3  11        1.02       11.85     20.91 o 
 -13   4  11       33.20      -14.09     29.85 o 
 -12   4  11       26.45       30.35     17.94 o 
 -11   4  11        5.45       26.69     15.11 o 
 -10   4  11        1.62       -0.73     18.58 o 
  -9   4  11        4.73       14.30     15.45 o 
  -8   4  11       11.04       30.37     11.29 o 
  -7   4  11       72.92       58.03     18.12 o 
  -6   4  11      214.40      232.48     19.13 o 
  -5   4  11        5.50       -0.13     10.24 o 
  -4   4  11       87.30       75.29     11.31 o 
  -3   4  11      850.02      872.47     34.84 o 
  -2   4  11      691.59      725.65     29.74 o 
  -1   4  11      634.61      630.58     20.95 o 
   0   4  11      147.53      136.04     10.71 o 
   1   4  11     1354.52     1374.71     48.09 o 
   2   4  11      502.68      466.74     20.16 o 
   3   4  11      463.77      491.60     21.47 o 
   4   4  11      995.11      973.38     34.30 o 
   5   4  11        2.07       -4.03      8.81 o 
   6   4  11       40.23       30.76     22.65 o 
   7   4  11       52.19       75.14     19.59 o 
   8   4  11      480.69      502.64     41.75 o 
   9   4  11        6.28      -11.43     17.46 o 
  10   4  11       12.75       25.50     20.80 o 
  11   4  11        1.34       29.62     18.62 o 
 -12   5  11      176.93      128.08     39.77 o 
 -11   5  11       26.61       21.41     15.90 o 
 -10   5  11      605.89      603.95     51.30 o 
  -9   5  11      541.32      497.90     35.02 o 
  -8   5  11      230.97      246.91     20.82 o 
  -7   5  11      198.06      196.65     17.76 o 
  -6   5  11      403.46      407.46     25.06 o 
  -5   5  11     2063.91     2062.93     74.40 o 
  -4   5  11       10.28       30.89      8.17 o 
  -3   5  11        3.90       10.14     11.16 o 
  -2   5  11      374.84      374.14     18.64 o 
  -1   5  11       68.77       65.92     12.71 o 
   0   5  11      357.98      368.75     17.49 o 
   1   5  11      138.19      157.58     16.09 o 
   2   5  11      240.16      246.68     15.34 o 
   3   5  11     1306.94     1383.66     44.85 o 
   4   5  11      497.73      535.03     24.07 o 
   5   5  11      678.56      644.17     24.15 o 
   6   5  11      715.09      801.94     52.17 o 
   7   5  11       82.50       94.35     19.19 o 
   8   5  11      323.76      340.71     40.25 o 
   9   5  11      150.16      189.30     31.28 o 
  10   5  11      160.74      120.70     29.28 o 
  11   5  11      135.20      212.12     37.48 o 
 -12   6  11       42.30       22.16     19.96 o 
 -11   6  11      291.06      264.56     42.98 o 
 -10   6  11        6.42        0.19     13.47 o 
  -9   6  11      494.13      527.62     39.35 o 
  -8   6  11      125.26      153.48     22.02 o 
  -7   6  11      294.30      320.76     25.27 o 
  -6   6  11      930.05      971.81     55.24 o 
  -5   6  11      118.41      158.86     20.85 o 
  -4   6  11      174.30      256.22     32.63 o 
  -3   6  11       84.97      131.92     15.84 o 
  -2   6  11     2068.41     2237.74     77.34 o 
  -1   6  11      106.83      115.78     12.33 o 
   0   6  11      134.24      163.71     14.98 o 
   1   6  11      175.99      206.68     24.84 o 
   2   6  11      251.47      272.78     16.44 o 
   3   6  11       24.43       11.99      7.93 o 
   4   6  11       50.44       59.19     13.74 o 
   5   6  11       38.46       38.19     14.05 o 
   6   6  11       34.87       44.73     16.50 o 
   7   6  11      104.39      133.73     24.36 o 
   8   6  11       73.92       86.92     20.60 o 
   9   6  11       24.25       47.14     18.47 o 
  10   6  11       31.30       21.23     27.86 o 
  11   6  11       23.03       30.83     22.53 o 
 -11   7  11       58.93       45.35     27.24 o 
 -10   7  11       17.04       41.56     18.49 o 
  -9   7  11       29.26       27.83     17.63 o 
  -8   7  11        3.77       20.62     15.83 o 
  -7   7  11      258.12      288.07     38.46 o 
  -6   7  11      834.99      748.09     37.63 o 
  -5   7  11       45.67       71.73     19.65 o 
  -4   7  11      611.28      556.27     27.20 o 
  -3   7  11        5.40       16.19     14.98 o 
  -2   7  11     1948.62     2113.29     76.39 o 
  -1   7  11       97.97      101.88      9.96 o 
   0   7  11     1331.30     1516.91     47.49 o 
   1   7  11      710.01      732.04     32.34 o 
   2   7  11      131.29      158.54     15.74 o 
   3   7  11     1001.60     1008.15     38.38 o 
   4   7  11       35.58       17.89      9.69 o 
   5   7  11      236.50      231.65     17.27 o 
   6   7  11       10.59       39.17     14.93 o 
   7   7  11        2.50        4.40     16.41 o 
   8   7  11       73.71       79.70     21.07 o 
   9   7  11        0.52       25.79     18.50 o 
  10   7  11       19.72       94.62     26.35 o 
 -11   8  11       13.53      -21.36     25.12 o 
 -10   8  11       34.20       79.64     26.17 o 
  -9   8  11       32.66       36.20     19.37 o 
  -8   8  11       88.66      105.73     20.79 o 
  -7   8  11       93.30      116.77     20.40 o 
  -6   8  11       29.55       90.97     20.32 o 
  -5   8  11        0.35       30.88     15.59 o 
  -4   8  11      612.61      725.91     45.07 o 
  -3   8  11      192.90      251.33     27.38 o 
  -2   8  11      134.00      132.34     20.32 o 
  -1   8  11      597.07      648.21     36.04 o 
   0   8  11       92.05       78.12     10.99 o 
   1   8  11      410.20      477.52     24.82 o 
   2   8  11      162.87      166.35     14.92 o 
   3   8  11      195.87      197.05     24.42 o 
   4   8  11      562.40      534.04     26.61 o 
   5   8  11       38.25       16.24     25.01 o 
   6   8  11      864.02      891.65     57.88 o 
   7   8  11       47.82       50.91     19.17 o 
   8   8  11      185.93      145.98     26.94 o 
   9   8  11       79.23       74.41     23.50 o 
  10   8  11        7.46       13.81     22.36 o 
 -10   9  11      128.25      114.60     43.91 o 
  -9   9  11        2.88        2.70     17.39 o 
  -8   9  11        8.21      -11.20     16.25 o 
  -7   9  11       35.36       15.40     14.97 o 
  -6   9  11       22.98       69.48     20.24 o 
  -5   9  11      145.94      156.76     25.49 o 
  -4   9  11      145.67      124.33     20.37 o 
  -3   9  11       23.95       27.47     15.59 o 
  -2   9  11      401.64      382.33     30.77 o 
  -1   9  11      348.94      262.54     21.31 o 
   0   9  11       12.50       14.28      9.37 o 
   1   9  11      297.51      293.69     33.29 o 
   2   9  11       79.31       62.95     14.02 o 
   3   9  11      189.38      178.36     18.84 o 
   4   9  11      202.51      181.29     18.85 o 
   5   9  11       45.39       66.22     20.08 o 
   6   9  11      291.12      273.33     30.16 o 
   7   9  11        2.43       32.16     16.10 o 
   8   9  11       37.68       51.20     15.81 o 
   9   9  11       52.36       58.55     27.98 o 
  -9  10  11       40.05       28.01     18.45 o 
  -8  10  11      182.55      200.53     29.56 o 
  -7  10  11       77.23      123.14     23.95 o 
  -6  10  11      601.38      638.22     48.67 o 
  -5  10  11       24.65       11.17     17.46 o 
  -4  10  11      157.24      194.47     24.91 o 
  -3  10  11       99.03       76.23     19.85 o 
  -2  10  11      146.15      142.52     23.13 o 
  -1  10  11      469.49      476.55     35.37 o 
   0  10  11       10.05       16.11     19.40 o 
   1  10  11      782.79      829.49     44.81 o 
   2  10  11      179.19      175.87     20.51 o 
   3  10  11      130.46      173.41     20.20 o 
   4  10  11       40.80       53.45     14.90 o 
   5  10  11       35.35       40.72     25.96 o 
   6  10  11       56.63      108.73     24.49 o 
   7  10  11       72.61       82.39     26.79 o 
   8  10  11       12.57       39.45     33.51 o 
  -9  11  11       68.09       43.64     29.25 o 
  -8  11  11        9.18       38.42     21.30 o 
  -7  11  11      264.47      264.56     36.33 o 
  -6  11  11        0.68      -22.95     22.95 o 
  -5  11  11       26.87       52.48     18.06 o 
  -4  11  11       22.54       32.69     15.38 o 
  -3  11  11       57.90       69.55     20.66 o 
  -2  11  11       29.14       51.76     19.18 o 
  -1  11  11       36.18       23.41     15.79 o 
   0  11  11       18.88       11.54     14.28 o 
   1  11  11      141.10      158.00     21.43 o 
   2  11  11       21.96       28.56     14.22 o 
   3  11  11        2.72        1.04     12.67 o 
   4  11  11      273.14      273.97     35.56 o 
   5  11  11       39.16       49.56     21.06 o 
   6  11  11      160.98      164.37     33.10 o 
   7  11  11       22.72       22.42     22.10 o 
  -7  12  11        2.89       20.57     19.43 o 
  -6  12  11       22.55       24.07     19.81 o 
  -5  12  11        7.08      -12.93     17.22 o 
  -4  12  11      118.79      124.94     23.84 o 
  -3  12  11      155.57      151.82     27.11 o 
  -2  12  11        4.14       29.43     16.16 o 
  -1  12  11      250.05      277.12     32.03 o 
   0  12  11       57.28       15.45     14.46 o 
   1  12  11      242.95      215.66     23.98 o 
   2  12  11      318.65      275.06     30.14 o 
   3  12  11        8.86        6.55     12.54 o 
   4  12  11      273.70      268.05     28.48 o 
   5  12  11        0.20      -13.35     23.14 o 
   6  12  11       14.15       54.99     26.08 o 
  -6  13  11       81.01       58.02     21.65 o 
  -5  13  11       52.84       72.81     29.45 o 
  -4  13  11      119.80      125.45     28.15 o 
  -3  13  11       11.63       12.63     16.70 o 
  -2  13  11       45.27       61.56     23.00 o 
  -1  13  11      144.98      130.70     25.88 o 
   0  13  11       95.17       61.06     27.65 o 
   1  13  11      146.26      138.57     28.33 o 
   2  13  11        3.08       10.43     16.39 o 
   3  13  11      184.33      158.53     23.87 o 
   4  13  11        1.71       32.72     27.73 o 
   5  13  11        3.29        3.36     34.60 o 
  -4  14  11       50.94       -8.64     19.01 o 
  -3  14  11       56.30       87.20     29.71 o 
  -2  14  11       26.84       48.01     25.94 o 
  -1  14  11      281.05      262.55     38.00 o 
   0  14  11        4.56       19.29     22.38 o 
   1  14  11        4.29       -1.30     19.68 o 
   2  14  11       59.29       81.95     28.92 o 
   3  14  11        0.37       46.85     39.60 o 
 -13   0  12       36.01       61.32     35.30 o 
 -12   0  12        3.67      -27.85     27.85 o 
 -11   0  12       68.31       94.62     35.94 o 
 -10   0  12      355.07      222.62     44.26 o 
  -9   0  12       25.69       20.12     22.39 o 
  -8   0  12       39.29       27.35     48.88 o 
  -7   0  12      967.17      968.64     77.54 o 
  -6   0  12      631.30      582.33     64.62 o 
  -5   0  12      145.76      133.94     25.92 o 
  -4   0  12     2162.07     2035.02    145.86 o 
  -3   0  12       66.00       81.76     12.31 o 
  -2   0  12     6969.72     6825.39    248.19 o 
  -1   0  12     1136.63     1270.39     48.90 o 
   0   0  12       26.53       91.74     13.73 o 
   1   0  12     5813.45     5895.11    222.29 o 
   2   0  12      194.24      156.60     17.12 o 
   3   0  12     1135.32     1246.52     55.30 o 
   4   0  12       53.09       70.71     14.53 o 
   5   0  12     4125.22     4154.76    251.84 o 
   6   0  12      907.17     1016.73     85.07 o 
   7   0  12     1499.39     1424.81    119.16 o 
   8   0  12      369.47      320.33     45.94 o 
   9   0  12       27.69       23.77     22.60 o 
  10   0  12      584.14      429.70     68.21 o 
  11   0  12       74.33       71.59     37.65 o 
 -12   1  12        5.08       21.38     18.74 o 
 -11   1  12        0.01      -15.77     15.77 o 
 -10   1  12       16.19        2.91     14.61 o 
  -9   1  12      775.26      734.57     50.56 o 
  -8   1  12      211.27      206.03     23.97 o 
  -7   1  12       13.33       44.49     20.77 o 
  -6   1  12      169.98      196.50     22.14 o 
  -5   1  12      280.38      245.45     14.94 o 
  -4   1  12        1.65       -3.30     10.89 o 
  -3   1  12      353.91      377.43     25.38 o 
  -2   1  12      573.69      589.75     21.08 o 
  -1   1  12      111.61      122.65     10.10 o 
   0   1  12       74.50       74.05     10.36 o 
   1   1  12     2697.67     2883.00     81.63 o 
   2   1  12     1375.60     1523.42     47.66 o 
   3   1  12       83.31       90.20      9.66 o 
   4   1  12        4.04        0.37      8.09 o 
   5   1  12      916.79      848.36     51.26 o 
   6   1  12        0.44      -15.41     15.41 o 
   7   1  12       24.67       25.49     18.63 o 
   8   1  12      340.88      345.13     37.25 o 
   9   1  12       10.49       -3.45     16.72 o 
  10   1  12        2.74      -12.12     19.08 o 
  11   1  12       30.56       21.76     21.61 o 
 -12   2  12      422.66      422.27     43.35 o 
 -11   2  12       64.83       41.30     20.13 o 
 -10   2  12      235.62      250.65     33.48 o 
  -9   2  12      619.51      574.11     47.20 o 
  -8   2  12      372.11      373.83     31.59 o 
  -7   2  12     2020.87     1991.08     96.43 o 
  -6   2  12       31.50       31.59     11.43 o 
  -5   2  12     1964.16     1876.01     63.31 o 
  -4   2  12     1105.98     1159.55     47.34 o 
  -3   2  12     2729.96     2698.94     87.82 o 
  -2   2  12     1361.73     1368.66     37.16 o 
  -1   2  12       42.14       52.16      6.83 o 
   0   2  12     1250.66     1256.57     40.09 o 
   1   2  12       12.89       34.61      9.04 o 
   2   2  12      442.44      373.93     18.00 o 
   3   2  12      654.03      690.65     25.71 o 
   4   2  12       60.66       82.98      9.47 o 
   5   2  12       40.05       69.17     16.78 o 
   6   2  12       86.30      118.38     20.12 o 
   7   2  12      209.51      274.76     31.48 o 
   8   2  12       49.81       71.46     22.01 o 
   9   2  12      103.07      116.35     28.82 o 
  10   2  12       48.50       65.82     24.72 o 
  11   2  12      299.39      307.76     44.83 o 
 -12   3  12        0.74       46.66     23.94 o 
 -11   3  12        4.81      -17.03     17.03 o 
 -10   3  12       41.63       91.71     25.43 o 
  -9   3  12      172.19      192.85     28.84 o 
  -8   3  12        4.92       28.08     15.53 o 
  -7   3  12       41.23       38.91     10.19 o 
  -6   3  12       98.88       88.92     11.37 o 
  -5   3  12       77.64       78.66     10.66 o 
  -4   3  12       87.91       95.25     11.98 o 
  -3   3  12      296.59      336.30     20.59 o 
  -2   3  12      177.57      207.49     16.39 o 
  -1   3  12      466.25      414.47     18.66 o 
   0   3  12      196.16      213.45     13.39 o 
   1   3  12      465.20      441.21     29.54 o 
   2   3  12       65.57       76.74     10.14 o 
   3   3  12        5.83        8.00      6.54 o 
   4   3  12        2.50        1.26      8.36 o 
   5   3  12        0.10      -13.89     13.89 o 
   6   3  12        2.77      -12.67     20.20 o 
   7   3  12      127.47      108.27     23.41 o 
   8   3  12       50.09       55.47     25.12 o 
   9   3  12        4.87      -11.82     15.83 o 
  10   3  12        2.43        7.66     17.88 o 
  11   3  12        2.18       60.84     38.29 o 
 -12   4  12       81.39       55.98     26.21 o 
 -11   4  12       49.10       73.51     28.78 o 
 -10   4  12       62.33       84.16     21.33 o 
  -9   4  12       22.46        6.46     13.15 o 
  -8   4  12      115.25      126.64     17.40 o 
  -7   4  12      211.41      182.63     16.04 o 
  -6   4  12        2.56       -0.85      9.22 o 
  -5   4  12      299.86      311.23     18.81 o 
  -4   4  12      227.84      230.16     23.71 o 
  -3   4  12       35.10       50.26     13.25 o 
  -2   4  12      452.99      423.52     25.22 o 
  -1   4  12     1337.45     1406.49     41.43 o 
   0   4  12     1080.55     1151.77     37.13 o 
   1   4  12     3027.99     3364.62    111.73 o 
   2   4  12        4.50       11.29      7.44 o 
   3   4  12     1056.55     1095.32     41.78 o 
   4   4  12      120.84      114.73     10.79 o 
   5   4  12      314.51      355.85     32.73 o 
   6   4  12      405.15      449.08     38.20 o 
   7   4  12       21.00       41.05     21.34 o 
   8   4  12      619.46      604.98     45.29 o 
   9   4  12        1.38        7.43     17.29 o 
  10   4  12      146.45      177.15     34.04 o 
  11   4  12       17.62        7.21     19.66 o 
 -12   5  12        9.13       22.07     24.45 o 
 -11   5  12       70.69       86.27     26.71 o 
 -10   5  12       22.53       21.90     16.05 o 
  -9   5  12       82.71      113.78     23.42 o 
  -8   5  12      169.22      152.43     19.64 o 
  -7   5  12       23.08       38.64     14.85 o 
  -6   5  12      380.63      366.24     24.02 o 
  -5   5  12        6.07        6.39      9.35 o 
  -4   5  12      977.38     1000.36     43.72 o 
  -3   5  12      117.52      122.29     17.40 o 
  -2   5  12       50.74       63.72     12.04 o 
  -1   5  12      159.57      161.59     12.08 o 
   0   5  12       84.16       94.05     11.12 o 
   1   5  12       24.63       56.72     11.44 o 
   2   5  12        1.89        9.58      7.64 o 
   3   5  12       72.16      101.80     10.83 o 
   4   5  12       54.23       36.26     10.25 o 
   5   5  12       26.57       14.59     25.08 o 
   6   5  12      214.90      207.02     27.12 o 
   7   5  12      127.32      136.52     24.30 o 
   8   5  12       56.95       83.95     20.92 o 
   9   5  12       18.29        9.45     27.51 o 
  10   5  12        0.72        9.01     19.42 o 
 -11   6  12       19.15       40.66     22.85 o 
 -10   6  12       49.51      105.23     34.83 o 
  -9   6  12      180.99      192.28     23.38 o 
  -8   6  12        0.83       -4.82     10.11 o 
  -7   6  12      178.46      184.84     23.94 o 
  -6   6  12      153.47      123.08     20.26 o 
  -5   6  12      459.31      446.22     31.47 o 
  -4   6  12      644.45      671.81     42.26 o 
  -3   6  12       15.38       -9.36     10.42 o 
  -2   6  12      631.89      581.34     33.92 o 
  -1   6  12      110.15      118.43     18.01 o 
   0   6  12      938.56      919.08     34.19 o 
   1   6  12      684.73      671.77     32.98 o 
   2   6  12       11.75       -1.97      7.42 o 
   3   6  12      900.87      926.12     34.63 o 
   4   6  12      167.32      152.54     13.22 o 
   5   6  12      289.09      309.81     33.58 o 
   6   6  12      340.93      295.91     29.13 o 
   7   6  12      105.31      125.11     22.23 o 
   8   6  12      241.60      291.15     36.00 o 
   9   6  12       59.31       56.40     22.60 o 
  10   6  12        8.48       28.47     19.65 o 
 -11   7  12       15.16      105.88     34.81 o 
 -10   7  12        0.81       28.56     25.35 o 
  -9   7  12       20.03       40.35     20.04 o 
  -8   7  12        7.94       35.43     23.63 o 
  -7   7  12       11.04       -0.49     13.11 o 
  -6   7  12      297.92      349.52     31.14 o 
  -5   7  12       58.16       70.02     20.50 o 
  -4   7  12      217.31      224.87     20.47 o 
  -3   7  12      763.20      776.95     37.12 o 
  -2   7  12       17.70       40.02     11.60 o 
  -1   7  12      455.98      463.48     24.47 o 
   0   7  12       66.31       86.43     17.52 o 
   1   7  12      424.48      462.03     33.76 o 
   2   7  12      525.33      518.50     26.86 o 
   3   7  12      209.92      227.92     16.73 o 
   4   7  12      469.39      458.04     24.70 o 
   5   7  12       31.19       27.91      9.45 o 
   6   7  12      309.84      308.95     32.73 o 
   7   7  12        1.58       -1.96     13.11 o 
   8   7  12      101.57      114.86     23.74 o 
   9   7  12       52.38       21.07     18.93 o 
  10   7  12        6.59      -11.51     18.38 o 
 -10   8  12       91.02      104.55     29.09 o 
  -9   8  12       44.17       26.66     16.72 o 
  -8   8  12       20.87       45.29     19.15 o 
  -7   8  12      276.97      231.20     28.10 o 
  -6   8  12       13.50        5.07     15.63 o 
  -5   8  12      835.56      802.26     54.42 o 
  -4   8  12      276.23      218.14     26.95 o 
  -3   8  12      171.58      179.45     22.78 o 
  -2   8  12      290.04      274.07     28.07 o 
  -1   8  12       44.74       52.61     24.91 o 
   0   8  12        3.00       15.84     11.02 o 
   1   8  12      151.80      127.52     15.99 o 
   2   8  12       37.51       52.16     14.41 o 
   3   8  12       88.56       52.18     16.95 o 
   4   8  12       96.25       96.58     13.72 o 
   5   8  12        7.94       -4.69      9.83 o 
   6   8  12      153.05      147.18     25.20 o 
   7   8  12       43.19       62.89     27.65 o 
   8   8  12       54.53       65.82     20.68 o 
   9   8  12      133.38      153.86     30.26 o 
 -10   9  12       30.54       37.56     27.11 o 
  -9   9  12      209.39      215.33     31.68 o 
  -8   9  12      177.54      165.22     29.86 o 
  -7   9  12       56.29       94.13     23.34 o 
  -6   9  12      565.51      623.72     51.00 o 
  -5   9  12        5.71        4.79     14.28 o 
  -4   9  12      305.52      335.39     33.12 o 
  -3   9  12      415.33      447.26     39.86 o 
  -2   9  12      184.12      187.18     23.38 o 
  -1   9  12      573.57      522.64     34.83 o 
   0   9  12        2.98       19.03     12.07 o 
   1   9  12      283.91      292.37     29.61 o 
   2   9  12        3.80       12.87     15.59 o 
   3   9  12      226.13      229.82     20.72 o 
   4   9  12       53.43       58.69     15.36 o 
   5   9  12       32.27       65.00     22.34 o 
   6   9  12       48.98       21.05     17.47 o 
   7   9  12        6.17      -18.32     24.84 o 
   8   9  12        5.09       31.54     36.39 o 
  -9  10  12        3.99        8.72     18.29 o 
  -8  10  12        7.68        0.89     15.74 o 
  -7  10  12       11.29        6.03     16.15 o 
  -6  10  12      111.90      130.78     27.30 o 
  -5  10  12       30.63       55.59     18.19 o 
  -4  10  12      723.83      717.30     56.45 o 
  -3  10  12       63.35       54.34     18.91 o 
  -2  10  12      548.20      524.38     40.64 o 
  -1  10  12      348.47      342.37     29.34 o 
   0  10  12       54.57       82.54     18.00 o 
   1  10  12      612.18      538.39     43.41 o 
   2  10  12        2.55       15.17     12.37 o 
   3  10  12      225.67      230.75     23.03 o 
   4  10  12       78.16       78.47     16.47 o 
   5  10  12      267.35      272.91     38.67 o 
   6  10  12       70.18       38.89     22.77 o 
   7  10  12        0.79       21.29     19.29 o 
   8  10  12       19.83      -11.30     33.65 o 
  -8  11  12      175.78      171.55     29.31 o 
  -7  11  12        6.31       36.01     20.87 o 
  -6  11  12      210.48      209.54     30.04 o 
  -5  11  12       18.42        9.70     16.54 o 
  -4  11  12      266.32      354.75     33.08 o 
  -3  11  12      135.12      150.43     22.24 o 
  -2  11  12        6.50      -16.88     16.88 o 
  -1  11  12      362.53      404.74     36.03 o 
   0  11  12       11.09       -0.21     26.51 o 
   1  11  12      417.91      455.98     40.52 o 
   2  11  12      178.61      199.59     27.24 o 
   3  11  12      160.84      169.37     22.94 o 
   4  11  12      269.25      250.74     25.85 o 
   5  11  12       31.77        9.90     18.91 o 
   6  11  12      221.82      257.12     40.46 o 
  -7  12  12      147.11       59.02     56.34 o 
  -6  12  12        3.28      -12.13     18.42 o 
  -5  12  12      141.60      183.62     32.92 o 
  -4  12  12      110.89       98.55     28.80 o 
  -3  12  12       12.52       22.96     32.23 o 
  -2  12  12       21.75       25.26     18.10 o 
  -1  12  12       11.55       -0.91     14.43 o 
   0  12  12        7.43       17.28     14.90 o 
   1  12  12        3.61       35.08     15.66 o 
   2  12  12       23.30       50.07     19.21 o 
   3  12  12        1.97       18.71     15.64 o 
   4  12  12       22.62       12.06     13.04 o 
   5  12  12       15.48       31.41     26.57 o 
  -5  13  12        0.40       28.64     21.22 o 
  -4  13  12      212.64      233.47     49.81 o 
  -3  13  12        4.05       34.99     20.42 o 
  -2  13  12       47.41       76.89     38.22 o 
  -1  13  12      160.86      193.62     30.53 o 
   0  13  12        6.33      -18.01     18.01 o 
   1  13  12       31.16       28.51     16.91 o 
   2  13  12       51.41       30.98     18.62 o 
   3  13  12        6.18       19.18     19.90 o 
 -12   1  13      190.18      214.41     36.20 o 
 -11   1  13        2.73        9.24     19.99 o 
 -10   1  13      714.10      672.03     57.48 o 
  -9   1  13      174.92      160.23     26.05 o 
  -8   1  13      156.16      164.40     24.73 o 
  -7   1  13      824.46      757.88     45.38 o 
  -6   1  13       14.98       18.91     11.91 o 
  -5   1  13     2665.82     2538.19    113.13 o 
  -4   1  13     1238.26     1240.01     46.66 o 
  -3   1  13      859.84      830.03     33.93 o 
  -2   1  13     1307.15     1408.30     43.34 o 
  -1   1  13       11.09        2.28     11.58 o 
   0   1  13      302.32      289.78     20.08 o 
   1   1  13       76.83       89.97     10.88 o 
   2   1  13      747.40      708.52     29.18 o 
   3   1  13      981.79      976.04     35.00 o 
   4   1  13       94.39      122.44     13.52 o 
   5   1  13      106.08       98.76     25.73 o 
   6   1  13       21.78       54.37     18.83 o 
   7   1  13       98.83      116.86     24.04 o 
   8   1  13      128.27      146.06     29.18 o 
   9   1  13       68.81      110.02     31.37 o 
  10   1  13       19.09       21.08     20.11 o 
  11   1  13      186.41      170.99     35.94 o 
 -12   2  13        5.32       16.08     17.01 o 
 -11   2  13       99.23       95.04     31.53 o 
 -10   2  13       93.52      147.80     28.85 o 
  -9   2  13        4.02       62.38     44.72 o 
  -8   2  13      574.72      585.36     41.95 o 
  -7   2  13       23.96       -2.95     11.20 o 
  -6   2  13      124.50      168.97     27.35 o 
  -5   2  13       88.18       88.16     12.18 o 
  -4   2  13        1.09       22.23     19.64 o 
  -3   2  13      135.26      115.33     16.97 o 
  -2   2  13      424.79      420.37     23.65 o 
  -1   2  13        5.96       20.72      8.03 o 
   0   2  13       54.48       99.41     21.73 o 
   1   2  13        1.30        2.02     16.00 o 
   2   2  13       88.18      105.98     10.78 o 
   3   2  13        7.10        5.75      8.20 o 
   4   2  13      140.35      157.51     11.56 o 
   5   2  13       60.13       81.08     21.06 o 
   6   2  13       15.86       36.47     17.24 o 
   7   2  13       17.18       20.85     15.41 o 
   8   2  13      294.21      333.58     39.40 o 
   9   2  13        3.76       -2.07     14.55 o 
  10   2  13       21.61       29.08     21.67 o 
 -12   3  13       42.52       22.64     25.36 o 
 -11   3  13        7.63       17.64     18.22 o 
 -10   3  13      111.14      152.36     49.96 o 
  -9   3  13      294.84      261.27     29.64 o 
  -8   3  13       80.25       72.22     17.93 o 
  -7   3  13      449.60      413.87     35.49 o 
  -6   3  13      401.43      392.78     23.76 o 
  -5   3  13      100.85       94.21     12.27 o 
  -4   3  13       24.75       21.85     12.39 o 
  -3   3  13        2.96        2.84      8.54 o 
  -2   3  13     1870.46     1826.72     65.59 o 
  -1   3  13      512.03      498.26     20.89 o 
   0   3  13      790.20      704.22     27.82 o 
   1   3  13     1667.62     1759.11     66.16 o 
   2   3  13        7.71        3.26      6.80 o 
   3   3  13     1427.91     1465.22     52.97 o 
   4   3  13       22.44       28.31     13.98 o 
   5   3  13      706.81      680.20     47.29 o 
   6   3  13     1142.13     1127.49     65.41 o 
   7   3  13       29.22       62.94     17.99 o 
   8   3  13      236.24      256.66     33.49 o 
   9   3  13        0.28       16.68     19.11 o 
  10   3  13       69.55       51.95     22.25 o 
 -11   4  13        4.51        4.61     17.40 o 
 -10   4  13       75.24       49.12     19.61 o 
  -9   4  13        0.69        4.87     13.93 o 
  -8   4  13       60.34       41.24     16.75 o 
  -7   4  13       27.16       55.34     13.23 o 
  -6   4  13        4.29       13.38     10.24 o 
  -5   4  13      729.18      727.55     38.20 o 
  -4   4  13      444.13      428.13     25.19 o 
  -3   4  13      114.19      121.23     15.21 o 
  -2   4  13       74.30       64.35     13.06 o 
  -1   4  13      251.70      238.66     18.44 o 
   0   4  13      595.54      591.70     26.66 o 
   1   4  13       90.42       75.43     13.00 o 
   2   4  13      412.80      413.94     22.37 o 
   3   4  13       68.14       99.60     12.18 o 
   4   4  13     1241.45     1228.96     46.57 o 
   5   4  13       19.96       38.86     16.41 o 
   6   4  13      304.98      360.89     35.77 o 
   7   4  13      230.18      194.05     29.85 o 
   8   4  13      137.02      150.09     26.10 o 
   9   4  13       24.34       33.98     19.15 o 
  10   4  13       22.81       35.82     23.16 o 
 -11   5  13      138.55      129.36     38.09 o 
 -10   5  13      187.72      212.63     29.23 o 
  -9   5  13      384.31      316.61     33.72 o 
  -8   5  13        3.45       33.84     22.68 o 
  -7   5  13     1701.02     1543.48     68.35 o 
  -6   5  13       11.57        2.75     15.18 o 
  -5   5  13      552.12      555.04     32.14 o 
  -4   5  13     2013.24     2016.23     81.51 o 
  -3   5  13       31.90       58.98     11.94 o 
  -2   5  13      356.94      369.42     25.14 o 
  -1   5  13      123.54      119.40     14.45 o 
   0   5  13      713.37      644.50     38.28 o 
   1   5  13      144.16      145.38     16.95 o 
   2   5  13       46.57       46.19     10.04 o 
   3   5  13      120.94      122.73     13.46 o 
   4   5  13       58.18       75.48     21.12 o 
   5   5  13       28.57       19.91     13.16 o 
   6   5  13       22.15       41.73     22.97 o 
   7   5  13       73.16       84.97     25.02 o 
   8   5  13       60.43       77.27     21.05 o 
   9   5  13      145.30      189.16     34.35 o 
  10   5  13        9.40        9.03     20.10 o 
 -11   6  13       11.26       34.94     27.10 o 
 -10   6  13        5.47       -5.80     19.96 o 
  -9   6  13       52.90       78.52     28.48 o 
  -8   6  13      121.89       97.45     18.89 o 
  -7   6  13        7.58       20.75     13.55 o 
  -6   6  13      221.69      281.91     22.91 o 
  -5   6  13       42.16      105.32     20.47 o 
  -4   6  13      720.04      747.30     44.25 o 
  -3   6  13      214.60      335.82     29.89 o 
  -2   6  13      172.18      208.06     20.70 o 
  -1   6  13      473.77      547.46     31.02 o 
   0   6  13        9.39       21.57      8.60 o 
   1   6  13      285.42      337.75     19.02 o 
   2   6  13       36.80       27.91      9.17 o 
   3   6  13      616.01      614.99     29.52 o 
   4   6  13       64.81       81.03     12.57 o 
   5   6  13       66.31       72.36     19.19 o 
   6   6  13      157.66      163.20     26.82 o 
   7   6  13       17.31        5.37     15.42 o 
   8   6  13        5.17       -0.98     13.94 o 
   9   6  13        1.68      -15.08     19.79 o 
 -10   7  13       30.79       15.05     30.64 o 
  -9   7  13       14.61      -16.21     22.28 o 
  -8   7  13       32.33       35.65     19.96 o 
  -7   7  13       80.02       93.75     20.84 o 
  -6   7  13      120.51      127.65     24.23 o 
  -5   7  13       32.69       38.34     23.09 o 
  -4   7  13      225.26      229.62     21.75 o 
  -3   7  13      137.50      109.61     16.05 o 
  -2   7  13      483.90      488.09     30.61 o 
  -1   7  13      540.40      625.01     35.68 o 
   0   7  13       10.48        8.88     13.52 o 
   1   7  13      790.90      811.63     32.59 o 
   2   7  13       74.74       37.21     10.50 o 
   3   7  13      582.18      640.72     32.12 o 
   4   7  13      230.79      220.66     18.73 o 
   5   7  13      299.45      286.41     28.63 o 
   6   7  13      392.35      400.56     39.48 o 
   7   7  13       17.22       18.63     17.01 o 
   8   7  13       79.51       87.01     25.68 o 
   9   7  13       12.92       27.79     20.38 o 
 -10   8  13       30.89       44.39     31.57 o 
  -9   8  13       16.66       20.51     31.45 o 
  -8   8  13        4.14       17.07     14.36 o 
  -7   8  13       21.74       28.43     17.84 o 
  -6   8  13      138.63      164.63     25.87 o 
  -5   8  13        2.81       15.28     14.25 o 
  -4   8  13      579.90      563.94     43.15 o 
  -3   8  13      105.19      137.44     22.24 o 
  -2   8  13       80.57      108.97     20.82 o 
  -1   8  13      189.06      200.65     23.28 o 
   0   8  13       21.24       52.75     21.71 o 
   1   8  13      328.01      335.71     23.18 o 
   2   8  13      252.38      210.42     20.30 o 
   3   8  13       27.04       77.67     16.43 o 
   4   8  13      560.41      581.44     31.08 o 
   5   8  13       74.34       51.93     17.80 o 
   6   8  13      249.95      272.67     33.09 o 
   7   8  13      112.26       77.42     29.07 o 
   8   8  13      156.42      161.67     37.07 o 
  -9   9  13      144.15       86.86     29.03 o 
  -8   9  13       28.00       11.82     17.75 o 
  -7   9  13      124.68      132.65     26.63 o 
  -6   9  13       35.00       -0.11     14.12 o 
  -5   9  13      164.69      197.76     29.50 o 
  -4   9  13      213.24      163.56     27.22 o 
  -3   9  13       37.79       53.45     29.09 o 
  -2   9  13      108.98      146.79     21.97 o 
  -1   9  13       30.09       -5.62     21.03 o 
   0   9  13       37.05       21.53     15.02 o 
   1   9  13      243.94      235.89     28.44 o 
   2   9  13        9.67        6.97     12.06 o 
   3   9  13      103.53       97.85     22.32 o 
   4   9  13      108.81      133.66     19.42 o 
   5   9  13       23.37       10.67     15.76 o 
   6   9  13      145.39      134.23     36.69 o 
   7   9  13        2.84      -10.19     17.82 o 
  -8  10  13       86.30       69.36     22.79 o 
  -7  10  13        6.94        9.64     15.57 o 
  -6  10  13      175.35      184.20     31.38 o 
  -5  10  13      105.86      135.09     23.29 o 
  -4  10  13      200.06      239.58     34.12 o 
  -3  10  13      224.29      190.03     30.87 o 
  -2  10  13       52.44       18.71     13.16 o 
  -1  10  13      368.78      334.92     35.34 o 
   0  10  13        2.47        7.20     13.23 o 
   1  10  13      343.91      372.87     36.57 o 
   2  10  13       76.88       51.95     18.20 o 
   3  10  13      241.68      229.90     25.10 o 
   4  10  13      176.94      214.74     26.28 o 
   5  10  13       12.77        7.56     18.37 o 
   6  10  13      241.83      222.02     38.42 o 
   7  10  13       16.67      -16.75     26.26 o 
  -7  11  13        0.90        0.26     18.98 o 
  -6  11  13       99.05      113.73     27.57 o 
  -5  11  13       27.32       20.87     18.87 o 
  -4  11  13      115.82       77.99     23.34 o 
  -3  11  13        1.18       -6.12     14.52 o 
  -2  11  13      207.16      192.53     30.83 o 
  -1  11  13      123.62      148.48     32.86 o 
   0  11  13       28.11       44.91     19.68 o 
   1  11  13      140.24      112.72     23.56 o 
   2  11  13       22.15       16.58     15.29 o 
   3  11  13       86.83       99.63     23.49 o 
   4  11  13       56.04        8.58     22.28 o 
   5  11  13       26.95       32.70     35.72 o 
  -5  12  13        7.19       41.42     20.29 o 
  -4  12  13       38.24       48.09     19.60 o 
  -3  12  13       14.62       17.32     18.71 o 
  -2  12  13       15.62       10.00     13.93 o 
  -1  12  13      109.98      140.12     26.83 o 
   0  12  13        3.55       -2.68     18.28 o 
   1  12  13      228.85      227.82     32.06 o 
   2  12  13       32.09       12.84     17.19 o 
   3  12  13        0.61      -16.04     16.04 o 
   4  12  13       96.07       83.95     49.14 o 
  -3  13  13       65.01       52.98     65.27 o 
  -2  13  13        7.48       -9.73     20.12 o 
  -1  13  13      123.66       94.37     21.16 o 
   0  13  13       24.46       -0.07     14.97 o 
   1  13  13      127.44      138.46     29.01 o 
 -11   0  14       76.23       98.61     31.41 o 
 -10   0  14      128.50      205.52     52.24 o 
  -9   0  14      860.71      697.84     77.72 o 
  -8   0  14        7.25       -3.91     30.84 o 
  -7   0  14       19.57       -5.74     22.26 o 
  -6   0  14       56.33       85.73     26.39 o 
  -5   0  14     1685.10     1556.92    113.19 o 
  -4   0  14      712.72      710.91     72.04 o 
  -3   0  14      691.06      673.98     59.34 o 
  -2   0  14      794.47      755.01     40.81 o 
  -1   0  14      480.71      569.33     32.58 o 
   0   0  14      443.85      412.90     29.71 o 
   1   0  14      429.95      458.49     32.67 o 
   2   0  14       50.39       73.17     17.55 o 
   3   0  14     1661.65     1751.46     85.59 o 
   4   0  14       60.70      153.58     31.75 o 
   5   0  14      317.23      253.02     41.38 o 
   6   0  14       36.02      116.56     46.72 o 
   7   0  14      140.79      107.92     28.75 o 
   8   0  14      117.80      135.89     39.95 o 
   9   0  14       25.12       74.29     37.01 o 
  10   0  14      202.43      190.62     76.40 o 
 -11   1  14       26.11       58.92     25.36 o 
 -10   1  14      295.86      233.49     33.93 o 
  -9   1  14       45.35       51.67     25.53 o 
  -8   1  14       86.93       66.32     19.41 o 
  -7   1  14       54.04       63.68     19.45 o 
  -6   1  14      357.97      292.12     28.06 o 
  -5   1  14       23.07       11.81     13.28 o 
  -4   1  14     1664.03     1666.41     86.62 o 
  -3   1  14        1.05       10.53     11.46 o 
  -2   1  14      355.07      322.71     20.07 o 
  -1   1  14      610.96      612.47     29.70 o 
   0   1  14      623.12      673.42     31.20 o 
   1   1  14      111.84      132.96     13.04 o 
   2   1  14      182.86      184.83     21.90 o 
   3   1  14      130.04      141.96     12.72 o 
   4   1  14      582.69      579.32     42.26 o 
   5   1  14      405.19      390.71     37.09 o 
   6   1  14      130.82       84.97     22.87 o 
   7   1  14      353.12      325.45     36.44 o 
   8   1  14       22.99       23.16     14.09 o 
   9   1  14      249.29      239.26     29.07 o 
  10   1  14       16.67       37.77     20.71 o 
 -11   2  14      220.13      185.70     30.22 o 
 -10   2  14       68.57       74.61     21.08 o 
  -9   2  14      176.51      181.69     28.19 o 
  -8   2  14      123.84      153.43     24.90 o 
  -7   2  14      780.83      705.86     43.97 o 
  -6   2  14      131.87      138.25     22.55 o 
  -5   2  14      831.32      818.63     48.80 o 
  -4   2  14      929.05      811.66     39.04 o 
  -3   2  14        3.78        8.95      8.67 o 
  -2   2  14     1330.23     1369.35     55.82 o 
  -1   2  14       22.09        8.25      6.91 o 
   0   2  14     2772.58     2975.97     93.44 o 
   1   2  14      657.66      683.81     30.11 o 
   2   2  14       99.29       98.86     12.14 o 
   3   2  14      536.03      514.87     23.37 o 
   4   2  14       29.67       56.65     24.04 o 
   5   2  14      151.16      157.10     29.75 o 
   6   2  14       11.26       24.08     14.72 o 
   7   2  14        9.71       13.17     16.97 o 
   8   2  14       58.55       54.07     19.97 o 
   9   2  14        5.27       42.74     61.26 o 
  10   2  14       30.00       32.32     23.04 o 
 -11   3  14        9.54        8.73     22.76 o 
 -10   3  14        0.07       -8.14     16.41 o 
  -9   3  14       38.08       51.15     24.88 o 
  -8   3  14      274.58      239.53     30.90 o 
  -7   3  14       23.79       29.10     16.41 o 
  -6   3  14      115.20      125.19     20.02 o 
  -5   3  14        2.73        5.43      8.95 o 
  -4   3  14       90.32       98.96     13.31 o 
  -3   3  14      261.92      250.22     18.81 o 
  -2   3  14      280.90      304.97     22.05 o 
  -1   3  14      856.80      948.91     44.01 o 
   0   3  14        8.66       17.55     15.68 o 
   1   3  14      126.08      139.29     18.12 o 
   2   3  14       13.58       31.41     11.36 o 
   3   3  14      738.09      666.89     29.66 o 
   4   3  14       71.46       96.45     19.51 o 
   5   3  14       51.72       74.48     18.71 o 
   6   3  14        1.78       23.30     21.46 o 
   7   3  14        1.93       14.26     24.50 o 
   8   3  14        0.54      -24.47     24.47 o 
   9   3  14       46.87       16.05     20.08 o 
  10   3  14        0.26      -11.29     22.84 o 
 -11   4  14       35.72       28.00     24.95 o 
 -10   4  14      474.24      458.19     46.45 o 
  -9   4  14      211.19      159.84     27.91 o 
  -8   4  14       90.38      131.87     22.44 o 
  -7   4  14      792.29      718.78     51.31 o 
  -6   4  14       73.21       74.13     17.20 o 
  -5   4  14      198.66      170.52     16.74 o 
  -4   4  14      318.05      356.30     30.76 o 
  -3   4  14       30.67       25.18     11.82 o 
  -2   4  14      904.55      918.30     41.53 o 
  -1   4  14        2.47        6.86     11.43 o 
   0   4  14      457.59      428.16     21.65 o 
   1   4  14      250.99      301.14     22.40 o 
   2   4  14      243.96      232.48     16.55 o 
   3   4  14      338.26      363.87     22.83 o 
   4   4  14       45.50       75.37     23.89 o 
   5   4  14      115.66       90.97     18.73 o 
   6   4  14      535.78      452.46     38.89 o 
   7   4  14        6.27       12.88     15.32 o 
   8   4  14       83.55      130.67     26.69 o 
   9   4  14       61.17       49.22     23.69 o 
 -10   5  14        7.07       25.27     29.71 o 
  -9   5  14        9.17        0.77     29.15 o 
  -8   5  14        2.08       48.57     21.81 o 
  -7   5  14        2.78       -3.63     14.76 o 
  -6   5  14      155.17      163.43     25.51 o 
  -5   5  14        8.53       15.44     12.24 o 
  -4   5  14      228.41      224.89     24.95 o 
  -3   5  14       33.51       64.68     12.83 o 
  -2   5  14      271.50      243.33     20.43 o 
  -1   5  14       17.72       26.10     10.42 o 
   0   5  14        1.93       24.83     11.06 o 
   1   5  14        5.14        9.27     11.20 o 
   2   5  14      188.69      207.62     17.28 o 
   3   5  14        1.68       12.97      8.67 o 
   4   5  14       32.17       35.31     14.44 o 
   5   5  14       37.86       40.47     17.25 o 
   6   5  14      118.67      120.89     36.92 o 
   7   5  14       50.68       66.54     20.03 o 
   8   5  14        1.75      -18.58     18.97 o 
   9   5  14      108.81      115.06     29.44 o 
 -10   6  14       42.45       48.01     27.20 o 
  -9   6  14       22.46       22.51     19.66 o 
  -8   6  14       21.93       40.30     19.01 o 
  -7   6  14      192.45      197.64     36.57 o 
  -6   6  14       58.40       49.32     14.02 o 
  -5   6  14       55.01       77.96     13.44 o 
  -4   6  14      250.30      235.87     21.37 o 
  -3   6  14       62.60       52.74     16.15 o 
  -2   6  14     1045.22      987.90     48.65 o 
  -1   6  14      434.50      384.48     25.51 o 
   0   6  14      104.71      164.71     18.66 o 
   1   6  14     1059.54      958.40     40.52 o 
   2   6  14        1.80       21.15     10.26 o 
   3   6  14      573.63      502.00     27.62 o 
   4   6  14      272.38      167.89     46.64 o 
   5   6  14      192.30      182.88     24.01 o 
   6   6  14      433.49      453.02     43.70 o 
   7   6  14        0.06       13.18     25.92 o 
   8   6  14       81.70       60.21     23.61 o 
   9   6  14        0.48      -32.80     32.80 o 
  -9   7  14       22.89       -5.43     18.59 o 
  -8   7  14       37.04       34.24     24.59 o 
  -7   7  14       67.91       60.33     19.39 o 
  -6   7  14       12.69       26.85     19.18 o 
  -5   7  14        0.10       -8.42     14.96 o 
  -4   7  14      107.52       99.12     21.37 o 
  -3   7  14       54.53       92.17     20.06 o 
  -2   7  14        1.14       16.82      9.63 o 
  -1   7  14      116.20      130.66     21.64 o 
   0   7  14        0.06        9.93     10.69 o 
   1   7  14      258.12      289.63     24.11 o 
   2   7  14      122.74      107.83     15.43 o 
   3   7  14       10.22       13.16      9.36 o 
   4   7  14      269.94      275.75     29.48 o 
   5   7  14       22.69       67.39     24.22 o 
   6   7  14       30.11       36.83     17.34 o 
   7   7  14       14.32       14.48     15.62 o 
   8   7  14       51.40       28.07     20.18 o 
  -9   8  14       97.96       53.59     28.56 o 
  -8   8  14        5.82       54.76     24.16 o 
  -7   8  14      272.91      303.79     35.83 o 
  -6   8  14      132.38       84.52     22.70 o 
  -5   8  14      100.24      110.50     21.40 o 
  -4   8  14      323.55      386.47     35.50 o 
  -3   8  14        0.03       17.24     14.14 o 
  -2   8  14      249.07      256.74     37.04 o 
  -1   8  14       81.47       93.66     19.08 o 
   0   8  14      116.42      124.71     22.38 o 
   1   8  14      232.45      196.43     25.19 o 
   2   8  14        0.40      -11.11     12.98 o 
   3   8  14      186.96      177.30     20.46 o 
   4   8  14       80.85       79.44     45.03 o 
   5   8  14        0.47       24.97     17.17 o 
   6   8  14      103.16      145.98     32.26 o 
   7   8  14       14.33        4.58     19.73 o 
  -8   9  14      105.74       49.49     25.27 o 
  -7   9  14       15.30        2.89     14.17 o 
  -6   9  14      108.36      184.96     58.28 o 
  -5   9  14       27.15       35.46     17.97 o 
  -4   9  14      249.47      301.29     33.44 o 
  -3   9  14      137.70      121.23     25.24 o 
  -2   9  14      134.17      220.38     29.10 o 
  -1   9  14      406.40      414.65     36.39 o 
   0   9  14       11.14      -15.34     18.72 o 
   1   9  14      305.99      339.92     31.55 o 
   2   9  14       13.61      -13.69     13.69 o 
   3   9  14      149.09      158.65     21.52 o 
   4   9  14      163.52      148.29     27.98 o 
   5   9  14       46.17       80.08     25.50 o 
   6   9  14       34.47       88.09     40.49 o 
  -7  10  14        2.29      -16.99     19.02 o 
  -6  10  14       21.70        6.61     14.07 o 
  -5  10  14        3.67       -0.31     18.49 o 
  -4  10  14       37.66       13.47     15.54 o 
  -3  10  14       54.27       39.95     19.25 o 
  -2  10  14       35.14       31.71     18.31 o 
  -1  10  14      245.09      287.24     31.25 o 
   0  10  14        0.23        2.06     26.64 o 
   1  10  14      202.02      241.14     31.02 o 
   2  10  14       69.09       32.88     18.24 o 
   3  10  14      204.82      204.74     27.41 o 
   4  10  14      197.31      141.95     34.12 o 
   5  10  14        0.10       -0.24     34.51 o 
  -6  11  14        4.94       12.26     20.95 o 
  -5  11  14       24.31       80.95     23.24 o 
  -4  11  14        3.33       -6.30     16.98 o 
  -3  11  14       20.36       35.23     17.02 o 
  -2  11  14       13.24       52.76     19.06 o 
  -1  11  14       99.85      121.50     28.02 o 
   0  11  14       36.43       56.24     34.94 o 
   1  11  14       50.28       99.81     24.11 o 
   2  11  14      129.90      116.34     25.26 o 
   3  11  14       30.57      -13.77     24.19 o 
   4  11  14       77.86       62.63     32.48 o 
  -4  12  14       26.23       22.95     47.02 o 
  -3  12  14        2.67        0.59     15.08 o 
  -2  12  14      109.21       94.56     26.37 o 
  -1  12  14       50.59       92.14     23.12 o 
   0  12  14        2.80       23.98     20.92 o 
   1  12  14       38.40       69.84     46.72 o 
   2  12  14       31.69       37.80     20.31 o 
 -11   1  15       11.94       24.34     20.63 o 
 -10   1  15        5.73       -3.43     16.63 o 
  -9   1  15      196.58      177.22     26.39 o 
  -8   1  15      116.93      148.20     23.49 o 
  -7   1  15      429.74      424.36     39.22 o 
  -6   1  15       97.47      120.44     29.11 o 
  -5   1  15      588.32      556.07     39.91 o 
  -4   1  15      361.33      353.80     30.04 o 
  -3   1  15      438.58      431.27     31.92 o 
  -2   1  15      477.99      429.95     25.98 o 
  -1   1  15      154.41      170.16     17.97 o 
   0   1  15     1623.17     1659.76     67.88 o 
   1   1  15     1001.98     1097.78     43.34 o 
   2   1  15       60.29       32.77     11.72 o 
   3   1  15      330.63      281.91     19.44 o 
   4   1  15        1.92        2.48     13.11 o 
   5   1  15      165.71      152.41     25.75 o 
   6   1  15        6.32       19.47     19.45 o 
   7   1  15       24.46       45.65     23.24 o 
   8   1  15       53.22       46.75     22.10 o 
   9   1  15        1.68      -13.41     20.49 o 
 -11   2  15        1.19      105.17     56.94 o 
 -10   2  15       14.51       49.87     33.36 o 
  -9   2  15       30.16       48.49     20.28 o 
  -8   2  15      216.99      219.61     30.64 o 
  -7   2  15      100.97      138.39     25.15 o 
  -6   2  15        4.64       29.93     16.59 o 
  -5   2  15       28.02       84.81     18.23 o 
  -4   2  15      260.68      233.43     25.56 o 
  -3   2  15      765.80      756.27     58.08 o 
  -2   2  15       12.92       27.30     10.80 o 
  -1   2  15      315.27      311.47     24.02 o 
   0   2  15      272.58      216.26     16.52 o 
   1   2  15        1.29       -2.53     11.58 o 
   2   2  15      135.60      112.09     13.81 o 
   3   2  15      227.84      217.47     16.50 o 
   4   2  15       42.60       39.57     17.03 o 
   5   2  15        2.96       49.80     22.98 o 
   6   2  15       36.95       43.34     19.76 o 
   7   2  15        0.33        4.18     16.43 o 
   8   2  15       53.57       59.30     24.18 o 
   9   2  15        3.73       26.13     25.03 o 
 -10   3  15      230.52      258.56     33.54 o 
  -9   3  15       60.88       61.68     20.10 o 
  -8   3  15       53.23       61.37     18.72 o 
  -7   3  15      157.21      144.70     25.58 o 
  -6   3  15        5.19       12.85     22.45 o 
  -5   3  15      164.52      174.99     25.70 o 
  -4   3  15      544.84      507.73     28.93 o 
  -3   3  15       11.93       -0.44      9.10 o 
  -2   3  15      912.62      862.77     42.47 o 
  -1   3  15      396.06      429.68     26.83 o 
   0   3  15       27.11       28.81     11.04 o 
   1   3  15      371.01      409.64     27.86 o 
   2   3  15      135.23      164.12     15.22 o 
   3   3  15      389.37      410.72     22.96 o 
   4   3  15      258.13      284.89     34.65 o 
   5   3  15      169.56      166.29     35.24 o 
   6   3  15      810.19      879.94     67.87 o 
   7   3  15       96.67      120.85     27.75 o 
   8   3  15      194.95      200.80     32.29 o 
   9   3  15       13.76       11.62     17.10 o 
 -10   4  15        0.28       13.03     22.33 o 
  -9   4  15       40.52       37.33     20.09 o 
  -8   4  15        5.87       58.34     24.38 o 
  -7   4  15       55.39       47.42     23.34 o 
  -6   4  15      338.50      428.44     39.03 o 
  -5   4  15      135.07      101.99     19.07 o 
  -4   4  15       51.79       66.54     14.41 o 
  -3   4  15       11.48       30.60     19.17 o 
  -2   4  15       15.82        8.77     11.08 o 
  -1   4  15        1.78        4.76     10.79 o 
   0   4  15        1.86      -10.36     10.72 o 
   1   4  15       37.49       55.04     11.77 o 
   2   4  15      239.71      247.74     19.70 o 
   3   4  15        7.21       19.99      9.68 o 
   4   4  15        2.51       25.75     19.16 o 
   5   4  15       39.96       64.14     20.57 o 
   6   4  15       11.48       26.09     15.54 o 
   7   4  15       21.27       36.27     21.23 o 
   8   4  15        0.26        1.61     15.57 o 
 -10   5  15       19.63       80.70     31.39 o 
  -9   5  15      156.79      177.18     38.67 o 
  -8   5  15       27.82       16.53     25.63 o 
  -7   5  15      475.04      416.24     38.51 o 
  -6   5  15      245.01      204.51     26.06 o 
  -5   5  15      183.48      171.48     19.88 o 
  -4   5  15      710.80      626.26     40.13 o 
  -3   5  15        0.93       11.01     11.78 o 
  -2   5  15     1357.87     1326.82     63.71 o 
  -1   5  15      148.08      143.86     18.24 o 
   0   5  15      312.46      363.20     28.00 o 
   1   5  15      370.86      385.73     26.91 o 
   2   5  15      199.95      195.90     17.69 o 
   3   5  15      266.28      260.05     19.96 o 
   4   5  15       32.73       19.36     19.84 o 
   5   5  15      110.00      110.57     23.04 o 
   6   5  15        4.61       24.10     17.99 o 
   7   5  15        0.05       21.49     18.79 o 
   8   5  15       13.58       20.06     20.73 o 
  -9   6  15        1.34       39.45     25.73 o 
  -8   6  15      128.68      152.46     27.65 o 
  -7   6  15        1.08        3.33     16.58 o 
  -6   6  15       29.98       69.25     28.38 o 
  -5   6  15        7.54        7.48     11.75 o 
  -4   6  15      427.73      440.91     31.02 o 
  -3   6  15      292.80      328.00     27.64 o 
  -2   6  15        8.07       14.47     11.83 o 
  -1   6  15      306.24      317.34     26.34 o 
   0   6  15       13.33       13.49     11.49 o 
   1   6  15      744.94      794.51     43.25 o 
   2   6  15      244.12      247.94     19.43 o 
   3   6  15       95.70       83.04     14.45 o 
   4   6  15      252.73      245.08     29.54 o 
   5   6  15       55.44       63.08     21.57 o 
   6   6  15      113.26      126.97     26.87 o 
   7   6  15        5.43       11.32     14.43 o 
   8   6  15       83.18       41.34     24.73 o 
  -9   7  15       84.32       43.62     45.36 o 
  -8   7  15        2.25       20.22     33.65 o 
  -7   7  15      108.76       66.31     28.04 o 
  -6   7  15        4.74       -5.96     15.34 o 
  -5   7  15       47.06       31.13     17.68 o 
  -4   7  15       89.41       95.76     21.18 o 
  -3   7  15       35.72       23.59     16.48 o 
  -2   7  15      181.06      230.10     28.78 o 
  -1   7  15      398.81      331.28     33.62 o 
   0   7  15        8.55       24.74     13.03 o 
   1   7  15      370.05      313.28     27.68 o 
   2   7  15      105.51       92.13     16.73 o 
   3   7  15      332.70      293.01     21.40 o 
   4   7  15      169.05      167.17     23.07 o 
   5   7  15        7.34       32.88     22.33 o 
   6   7  15      271.22      277.20     41.85 o 
   7   7  15        2.82       16.38     20.65 o 
  -8   8  15        9.73        2.00     20.33 o 
  -7   8  15      150.89      193.26     41.11 o 
  -6   8  15      257.43      284.09     33.37 o 
  -5   8  15        1.07       28.86     17.44 o 
  -4   8  15      352.12      345.25     32.97 o 
  -3   8  15        4.27       10.49     21.20 o 
  -2   8  15      265.19      280.04     30.30 o 
  -1   8  15      240.62      273.94     32.48 o 
   0   8  15        0.83        2.08     12.33 o 
   1   8  15       40.56       69.21     19.18 o 
   2   8  15        3.97       38.95     16.46 o 
   3   8  15        1.69       18.95     11.95 o 
   4   8  15        3.02        4.62     23.86 o 
   5   8  15        1.27       35.58     21.58 o 
   6   8  15       23.16       44.73     34.99 o 
  -7   9  15       75.25       81.24     32.04 o 
  -6   9  15      131.75       91.91     23.35 o 
  -5   9  15      115.42       99.75     25.30 o 
  -4   9  15      365.75      400.61     42.61 o 
  -3   9  15        1.24        6.45     15.84 o 
  -2   9  15      166.19      183.48     29.88 o 
  -1   9  15       61.53       56.48     20.29 o 
   0   9  15      139.91      181.33     28.39 o 
   1   9  15      291.22      230.35     30.00 o 
   2   9  15        1.98       11.02     15.50 o 
   3   9  15       55.24       89.68     33.67 o 
   4   9  15       32.87       32.44     21.41 o 
   5   9  15       21.76      -14.17     34.04 o 
  -6  10  15       50.14       79.58     40.66 o 
  -5  10  15        0.45      -20.19     20.19 o 
  -4  10  15      214.69      302.79     39.46 o 
  -3  10  15       78.50       87.77     21.59 o 
  -2  10  15       17.67       38.08     17.99 o 
  -1  10  15      201.78      229.76     33.16 o 
   0  10  15        0.26       -3.77     18.20 o 
   1  10  15      231.50      248.60     32.92 o 
   2  10  15       85.69       67.32     24.63 o 
   3  10  15       36.95       45.86     30.25 o 
   4  10  15      115.46      111.54     31.55 o 
  -4  11  15       11.42       -4.51     19.16 o 
  -3  11  15        9.84        1.33     15.37 o 
  -2  11  15        1.35       17.13     20.99 o 
  -1  11  15       68.28       71.37     21.67 o 
   0  11  15        0.82        2.70     16.14 o 
   1  11  15       36.35       46.02     20.83 o 
   2  11  15       55.87      -15.09     25.80 o 
 -10   0  16      170.21      183.35     39.13 o 
  -9   0  16      217.42      239.25     50.39 o 
  -8   0  16       33.94       22.32     37.75 o 
  -7   0  16      256.77      252.85     38.81 o 
  -6   0  16        0.91      -12.51     21.82 o 
  -5   0  16       18.05       14.48     49.05 o 
  -4   0  16       52.49       37.36     16.83 o 
  -3   0  16       71.03       39.09     23.82 o 
  -2   0  16       48.46       42.59     37.79 o 
  -1   0  16      444.70      431.32     52.02 o 
   0   0  16       21.29       20.71     27.74 o 
   1   0  16       27.00       21.46     14.28 o 
   2   0  16       40.86       71.11     17.38 o 
   3   0  16      254.98      284.78     42.72 o 
   4   0  16      207.11      190.85     37.21 o 
   5   0  16       15.19       20.43     20.03 o 
   6   0  16      572.07      528.62     70.00 o 
   7   0  16      122.28      135.52     35.34 o 
   8   0  16      137.31      155.92     46.85 o 
 -10   1  16        0.22      -10.59     18.23 o 
  -9   1  16      319.42      314.10     39.91 o 
  -8   1  16        0.05       14.99     16.85 o 
  -7   1  16       53.88       45.87     17.84 o 
  -6   1  16       93.05      103.32     23.09 o 
  -5   1  16        0.30       -4.76     16.84 o 
  -4   1  16       83.48      100.09     21.13 o 
  -3   1  16        7.58       16.99     12.79 o 
  -2   1  16      143.11      211.12     25.45 o 
  -1   1  16        0.69       -2.02     10.14 o 
   0   1  16       96.50       96.24     11.53 o 
   1   1  16       53.82       75.28     12.70 o 
   2   1  16        0.05       -7.85      8.90 o 
   3   1  16       29.30       24.86     14.96 o 
   4   1  16       14.60      -14.52     14.52 o 
   5   1  16        2.61       -6.81     14.03 o 
   6   1  16        0.77      -13.05     14.48 o 
   7   1  16        6.54       21.61     20.01 o 
   8   1  16       24.70       11.85     19.30 o 
 -10   2  16       36.34       40.47     19.90 o 
  -9   2  16       63.42       52.59     21.53 o 
  -8   2  16       18.05       32.46     16.83 o 
  -7   2  16      671.30      627.41     52.98 o 
  -6   2  16      161.92      176.97     28.41 o 
  -5   2  16      342.41      404.77     38.27 o 
  -4   2  16      565.74      594.49     46.64 o 
  -3   2  16       15.96       20.15     15.58 o 
  -2   2  16      809.78      808.21     42.74 o 
  -1   2  16       28.54       32.15     19.44 o 
   0   2  16      233.04      279.28     24.54 o 
   1   2  16      562.37      568.55     28.60 o 
   2   2  16       81.35       78.74     12.36 o 
   3   2  16       80.12       69.67     17.79 o 
   4   2  16        1.11       14.93     15.01 o 
   5   2  16      159.93      145.12     27.06 o 
   6   2  16        2.77       19.16     19.10 o 
   7   2  16       19.79       34.26     21.46 o 
   8   2  16        3.12        4.87     18.46 o 
  -9   3  16       12.87      -12.65     15.85 o 
  -8   3  16       32.44       58.04     21.50 o 
  -7   3  16        7.08       -5.71     17.32 o 
  -6   3  16       34.53       11.77     20.50 o 
  -5   3  16       90.48      105.62     22.80 o 
  -4   3  16       20.02        6.65     12.16 o 
  -3   3  16      430.56      454.07     37.07 o 
  -2   3  16      112.08      135.14     22.71 o 
  -1   3  16      115.09      164.41     29.88 o 
   0   3  16       57.92       64.00     15.06 o 
   1   3  16      140.57      148.73     17.17 o 
   2   3  16      375.28      351.11     23.55 o 
   3   3  16       39.33       38.77     16.32 o 
   4   3  16      167.85      137.77     22.02 o 
   5   3  16       14.87        2.61     15.16 o 
   6   3  16      167.77      223.14     31.41 o 
   7   3  16       50.66      104.06     24.85 o 
   8   3  16      173.83      167.33     34.57 o 
  -9   4  16       39.66       20.34     20.21 o 
  -8   4  16       27.05       59.49     22.58 o 
  -7   4  16       78.00      102.95     28.85 o 
  -6   4  16        1.22       41.00     20.39 o 
  -5   4  16      204.94      152.26     25.45 o 
  -4   4  16      721.78      668.87     64.82 o 
  -3   4  16       10.51        4.88      9.29 o 
  -2   4  16      372.81      341.24     27.70 o 
  -1   4  16      221.81      229.92     22.90 o 
   0   4  16       32.95       26.13     16.57 o 
   1   4  16      141.29      163.43     19.59 o 
   2   4  16       18.51       16.34     13.75 o 
   3   4  16      572.01      605.09     46.25 o 
   4   4  16      192.40      214.27     29.44 o 
   5   4  16       68.12       47.52     18.41 o 
   6   4  16       69.77       45.93     24.70 o 
   7   4  16        5.23       -3.95     20.64 o 
  -9   5  16        3.05       17.36     36.09 o 
  -8   5  16      234.44      228.23     37.02 o 
  -7   5  16        1.96       33.74     24.44 o 
  -6   5  16      177.04      134.66     22.39 o 
  -5   5  16       13.18       -9.19     14.42 o 
  -4   5  16      277.75      238.22     23.87 o 
  -3   5  16       58.17       96.47     17.17 o 
  -2   5  16      135.54      145.00     19.40 o 
  -1   5  16      207.23      176.47     20.75 o 
   0   5  16        9.96      -11.06     11.48 o 
   1   5  16      259.54      233.62     23.52 o 
   2   5  16       10.12        6.41     15.70 o 
   3   5  16      108.41      117.43     43.03 o 
   4   5  16       26.99       22.91     15.19 o 
   5   5  16        0.01       -2.24     17.98 o 
   6   5  16       23.06       25.45     19.06 o 
   7   5  16       33.84       17.48     18.16 o 
  -8   6  16        2.40       45.68     28.52 o 
  -7   6  16      179.60      215.07     40.58 o 
  -6   6  16       93.65       66.01     25.70 o 
  -5   6  16      206.14      232.60     38.42 o 
  -4   6  16      248.16      243.04     27.39 o 
  -3   6  16        0.33       17.92     12.28 o 
  -2   6  16      412.60      373.90     29.57 o 
  -1   6  16      117.19      109.80     17.69 o 
   0   6  16       65.00       64.72     15.96 o 
   1   6  16      316.71      313.08     28.33 o 
   2   6  16       11.96        5.63     11.62 o 
   3   6  16      163.77      148.85     31.68 o 
   4   6  16       19.12       15.92     16.58 o 
   5   6  16       12.73       26.71     23.44 o 
   6   6  16      364.73      368.18     42.09 o 
  -7   7  16        8.99       14.08     16.78 o 
  -6   7  16      181.74      227.64     44.11 o 
  -5   7  16       42.93       59.15     38.95 o 
  -4   7  16       45.90       46.19     26.10 o 
  -3   7  16       15.83       26.30     18.69 o 
  -2   7  16       26.75       29.71     18.89 o 
  -1   7  16      197.78      193.83     27.88 o 
   0   7  16       77.86      104.68     20.17 o 
   1   7  16      102.75      115.97     22.27 o 
   2   7  16       51.16       31.70     14.69 o 
   3   7  16       15.41       11.26     47.28 o 
   4   7  16      101.22       53.52     31.82 o 
   5   7  16       43.57       48.03     31.32 o 
   6   7  16       75.29      123.50     42.36 o 
  -7   8  16      153.53      169.54     71.53 o 
  -6   8  16      154.52      134.37     36.73 o 
  -5   8  16       49.95       66.85     25.96 o 
  -4   8  16      462.85      430.12     41.33 o 
  -3   8  16        9.72       41.57     28.43 o 
  -2   8  16      199.59      246.17     33.65 o 
  -1   8  16       70.79       46.38     19.69 o 
   0   8  16      113.37      171.56     27.53 o 
   1   8  16      428.63      390.58     35.67 o 
   2   8  16        0.28      -16.27     16.27 o 
   3   8  16      118.12      120.66     38.27 o 
   4   8  16        8.11        6.13     20.05 o 
   5   8  16       81.10       36.03     31.74 o 
  -5   9  16       15.76       81.82     31.62 o 
  -4   9  16       19.25       32.62     32.49 o 
  -3   9  16       40.32       53.41     21.58 o 
  -2   9  16        1.09        6.95     16.67 o 
  -1   9  16      169.42      196.87     32.75 o 
   0   9  16       10.94       11.52     16.43 o 
   1   9  16      197.28      220.38     32.39 o 
   2   9  16       69.51       93.95     38.18 o 
   3   9  16       30.55       42.37     29.94 o 
   4   9  16      108.03      116.99     52.29 o 
  -4  10  16       11.53        9.06     39.17 o 
  -3  10  16       20.31       15.46     18.70 o 
  -2  10  16       10.38       16.83     18.61 o 
  -1  10  16      156.02      120.60     28.09 o 
   0  10  16        5.14       32.87     19.86 o 
   1  10  16       80.93       86.09     23.42 o 
   2  10  16       95.93       91.13     36.52 o 
  -9   1  17       87.54       97.36     26.79 o 
  -8   1  17       27.21       65.52     27.15 o 
  -7   1  17      317.20      263.53     32.68 o 
  -6   1  17      101.51      123.64     26.73 o 
  -5   1  17       98.20      125.32     22.63 o 
  -4   1  17      132.11      148.25     25.95 o 
  -3   1  17       22.59      -11.61     14.93 o 
  -2   1  17      467.34      476.93     39.92 o 
  -1   1  17       32.53       58.74     18.97 o 
   0   1  17      174.92      157.54     19.66 o 
   1   1  17      359.40      354.76     23.87 o 
   2   1  17       88.36       70.89     13.17 o 
   3   1  17      407.99      351.15     34.52 o 
   4   1  17       43.21       47.27     19.62 o 
   5   1  17       64.10       49.75     18.88 o 
   6   1  17      120.78      110.28     24.53 o 
   7   1  17        0.08       -1.72     31.12 o 
  -9   2  17       76.85       84.88     31.68 o 
  -8   2  17       13.37       10.22     17.37 o 
  -7   2  17        1.70      -10.21     17.06 o 
  -6   2  17       17.13       10.07     18.56 o 
  -5   2  17       60.02       67.50     21.09 o 
  -4   2  17       83.12      104.55     23.31 o 
  -3   2  17       84.46      123.03     21.61 o 
  -2   2  17       32.35       17.62     17.77 o 
  -1   2  17       77.17      120.11     17.55 o 
   0   2  17        4.96      -11.27     11.27 o 
   1   2  17       15.82       26.64     13.44 o 
   2   2  17       29.31       26.23     10.81 o 
   3   2  17        0.57       24.86     21.15 o 
   4   2  17       26.18       31.89     18.33 o 
   5   2  17       37.48       34.28     19.52 o 
   6   2  17       56.76       77.52     25.45 o 
   7   2  17        0.23       12.22     19.66 o 
  -8   3  17       15.46       38.54     29.81 o 
  -7   3  17      152.30      177.29     28.06 o 
  -6   3  17        1.11       15.75     15.63 o 
  -5   3  17      550.92      578.81     50.39 o 
  -4   3  17      413.56      363.89     35.31 o 
  -3   3  17      278.29      222.04     26.29 o 
  -2   3  17      175.34      220.12     38.61 o 
  -1   3  17        2.16       25.53     13.20 o 
   0   3  17       99.26       95.81     16.66 o 
   1   3  17       22.77       28.96     14.20 o 
   2   3  17        5.89        8.28     16.46 o 
   3   3  17       84.97       72.34     20.01 o 
   4   3  17       45.63        2.91     14.52 o 
   5   3  17        3.59      -13.10     16.40 o 
   6   3  17       23.81       -4.20     17.69 o 
  -8   4  17       99.06      114.73     38.27 o 
  -7   4  17       61.40       52.18     21.24 o 
  -6   4  17       49.66       52.27     19.24 o 
  -5   4  17       24.63        3.16     15.34 o 
  -4   4  17        3.48      -15.49     15.57 o 
  -3   4  17        4.68        6.26     16.55 o 
  -2   4  17       27.23       29.37     23.91 o 
  -1   4  17       51.03       35.62     14.25 o 
   0   4  17        1.13        6.07     14.60 o 
   1   4  17       48.66       26.46     13.14 o 
   2   4  17        0.35       10.89     11.30 o 
   3   4  17       17.00       22.75     22.64 o 
   4   4  17       34.82       33.39     15.04 o 
   5   4  17       12.45       30.07     21.61 o 
   6   4  17       81.60       85.10     26.01 o 
  -8   5  17        4.62       46.62     28.01 o 
  -7   5  17       97.95      157.06     37.66 o 
  -6   5  17      294.71      304.77     48.34 o 
  -5   5  17        4.08       10.51     20.70 o 
  -4   5  17      345.46      254.29     32.39 o 
  -3   5  17       53.83       46.58     18.78 o 
  -2   5  17      455.88      410.77     32.46 o 
  -1   5  17      190.02      196.32     24.30 o 
   0   5  17      190.41      174.34     26.27 o 
   1   5  17      397.03      334.27     29.30 o 
   2   5  17       10.98        9.58     16.26 o 
   3   5  17      361.25      377.84     47.57 o 
   4   5  17       46.87       24.32     22.39 o 
   5   5  17      206.52      174.20     32.21 o 
   6   5  17       92.08       50.06     40.03 o 
  -7   6  17        0.20        7.17     45.74 o 
  -6   6  17       27.19       78.20     29.71 o 
  -5   6  17        3.38       -8.19     20.30 o 
  -4   6  17       45.48       43.79     20.84 o 
  -3   6  17       50.16       61.08     20.78 o 
  -2   6  17        3.61       19.17     15.34 o 
  -1   6  17      142.21      163.98     25.17 o 
   0   6  17       61.96       50.64     15.92 o 
   1   6  17      187.05      230.34     31.36 o 
   2   6  17       60.87       96.03     38.91 o 
   3   6  17       84.29       91.17     28.87 o 
   4   6  17      319.99      266.05     42.20 o 
   5   6  17        1.81       -2.31     24.37 o 
  -6   7  17        1.46       -6.79     21.41 o 
  -5   7  17      143.60      208.34     40.35 o 
  -4   7  17      192.69      148.63     35.92 o 
  -3   7  17        0.12       10.13     14.58 o 
  -2   7  17       32.01       53.55     19.43 o 
  -1   7  17        2.86      -12.43     16.17 o 
   0   7  17       38.04       63.17     32.64 o 
   1   7  17       51.96       75.76     21.19 o 
   2   7  17        9.50      -14.86     20.59 o 
   3   7  17        3.39       10.92     25.84 o 
   4   7  17       57.31       55.07     32.58 o 
  -5   8  17        3.26       71.14     30.11 o 
  -4   8  17       76.71      104.93     33.01 o 
  -3   8  17        6.74        0.37     15.55 o 
  -2   8  17      113.25      138.72     27.37 o 
  -1   8  17      119.13      157.91     31.82 o 
   0   8  17        1.04        2.79     14.20 o 
   1   8  17        8.95       35.01     17.92 o 
   2   8  17       45.13       -0.54     22.48 o 
   3   8  17       37.17       22.61     27.63 o 
  -3   9  17        6.92       29.34     24.51 o 
  -2   9  17      204.10      177.28     32.21 o 
  -1   9  17      355.89      353.30     42.16 o 
   0   9  17        3.30       39.94     23.26 o 
   1   9  17      269.54      215.85     49.56 o 
  -7   0  18      263.57      303.40     57.71 o 
  -6   0  18       36.57       70.50     33.15 o 
  -5   0  18      402.37      353.23     57.24 o 
  -4   0  18      447.15      422.81     77.52 o 
  -3   0  18        0.67      -21.00     24.30 o 
  -2   0  18      555.35      446.49     62.16 o 
  -1   0  18        1.13       17.81     23.18 o 
   0   0  18      271.90      262.75     49.18 o 
   1   0  18        5.50        9.77     32.53 o 
   2   0  18       14.48       -7.59     21.74 o 
   3   0  18       10.90       -7.09     20.48 o 
   4   0  18       30.21        0.51     30.67 o 
   5   0  18        5.42      -29.74     29.74 o 
   6   0  18       21.63       -8.01     25.56 o 
  -7   1  18        0.33      -14.60     18.70 o 
  -6   1  18       15.58       43.05     19.33 o 
  -5   1  18        0.92       -5.66     22.60 o 
  -4   1  18       26.13       -3.63     15.30 o 
  -3   1  18        6.69        4.81     20.34 o 
  -2   1  18      118.65      127.20     25.16 o 
  -1   1  18       56.42       77.93     19.51 o 
   0   1  18        4.12       -0.11     13.19 o 
   1   1  18       10.39       17.07     14.01 o 
   2   1  18       20.96       42.37     39.25 o 
   3   1  18       24.59       20.50     17.36 o 
   4   1  18        0.37        4.15     15.20 o 
   5   1  18        1.69      -19.89     19.89 o 
   6   1  18        7.73      -46.16     46.16 o 
  -7   2  18       21.04       21.32     18.32 o 
  -6   2  18      106.36       66.94     25.65 o 
  -5   2  18        8.48        9.61     14.31 o 
  -4   2  18       95.02      139.68     26.95 o 
  -3   2  18       61.33       28.52     19.84 o 
  -2   2  18      163.83      207.55     26.77 o 
  -1   2  18      290.89      282.91     33.05 o 
   0   2  18      124.82      118.87     22.26 o 
   1   2  18      481.00      485.95     33.42 o 
   2   2  18        8.02       25.91     19.30 o 
   3   2  18      321.87      323.19     38.47 o 
   4   2  18       36.89       29.03     22.42 o 
   5   2  18      111.78      101.61     33.67 o 
  -7   3  18       53.79       45.74     23.48 o 
  -6   3  18       39.90       24.84     19.22 o 
  -5   3  18        1.27        1.78     14.85 o 
  -4   3  18       58.96       82.36     28.07 o 
  -3   3  18       71.39      114.81     27.57 o 
  -2   3  18      128.05       99.63     22.78 o 
  -1   3  18        0.78       16.81     17.38 o 
   0   3  18       18.85       13.94     15.01 o 
   1   3  18       78.29       57.94     16.12 o 
   2   3  18       62.36       54.72     21.36 o 
   3   3  18        3.91       -5.44     17.70 o 
   4   3  18       38.10        4.62     23.40 o 
   5   3  18        0.90        7.85     18.82 o 
  -7   4  18      276.03      247.10     40.41 o 
  -6   4  18       46.18       12.93     27.09 o 
  -5   4  18      166.98      160.74     28.82 o 
  -4   4  18      126.13      138.46     24.02 o 
  -3   4  18       95.10       81.93     34.30 o 
  -2   4  18      197.71      200.46     28.68 o 
  -1   4  18        2.07       12.93     15.51 o 
   0   4  18      173.22      152.87     21.42 o 
   1   4  18      333.24      275.33     27.19 o 
   2   4  18        5.90       -7.57     18.06 o 
   3   4  18       85.94       66.76     25.26 o 
   4   4  18       42.38       59.83     31.02 o 
   5   4  18       20.50      -16.89     19.72 o 
  -6   5  18        7.99       57.85     28.24 o 
  -5   5  18        0.51       -0.59     19.02 o 
  -4   5  18      194.58      242.17     37.35 o 
  -3   5  18      127.45      108.85     29.69 o 
  -2   5  18       14.08       37.92     18.37 o 
  -1   5  18      274.35      283.65     30.86 o 
   0   5  18        3.02       25.76     14.10 o 
   1   5  18       29.67       16.14     16.69 o 
   2   5  18        0.84      -13.01     19.85 o 
   3   5  18       50.86       41.43     24.87 o 
   4   5  18       39.29       32.51     23.93 o 
  -5   6  18       48.79       24.52     18.41 o 
  -4   6  18      433.50      454.77     56.87 o 
  -3   6  18       24.60        0.13     18.03 o 
  -2   6  18      325.18      295.08     42.61 o 
  -1   6  18       95.57       70.02     20.05 o 
   0   6  18       64.65        9.14     15.52 o 
   1   6  18      173.02       74.53     81.23 o 
   2   6  18        2.67       15.12     21.17 o 
   3   6  18       67.13       26.29     29.94 o 
  -4   7  18       14.69      152.65     43.41 o 
  -3   7  18        2.07       -3.33     17.65 o 
  -2   7  18        0.94       -0.42     17.58 o 
  -1   7  18       20.55       54.09     33.76 o 
   0   7  18       15.30      -10.72     18.58 o 
   1   7  18       80.55       75.26     30.46 o 
   2   7  18       28.26      -14.06     40.55 o 
  -6   1  19       19.17       41.91     27.34 o 
  -5   1  19       68.03       44.25     21.91 o 
  -4   1  19      178.28      150.72     29.25 o 
  -3   1  19        2.98       11.92     16.29 o 
  -2   1  19      183.98      206.01     32.56 o 
  -1   1  19      139.09      120.73     25.12 o 
   0   1  19       17.39        3.34     15.11 o 
   1   1  19      123.25      148.86     85.81 o 
   2   1  19       27.53       48.52     29.36 o 
   3   1  19      126.05      134.48     32.79 o 
   4   1  19       79.70       80.39     30.85 o 
  -6   2  19        1.63      -46.25     46.25 o 
  -5   2  19       10.34        7.73     17.35 o 
  -4   2  19        3.48       22.74     18.68 o 
  -3   2  19        0.47        7.37     16.71 o 
  -2   2  19        9.35       22.80     16.71 o 
  -1   2  19        0.36       13.91     16.38 o 
   0   2  19       14.25       30.07     22.28 o 
   1   2  19       16.06      -10.47     35.50 o 
   2   2  19        0.14       -5.49     22.09 o 
   3   2  19        8.98       22.15     45.47 o 
  -5   3  19       35.26       22.25     18.85 o 
  -4   3  19      196.84      210.91     32.02 o 
  -3   3  19        3.36       12.23     18.89 o 
  -2   3  19      265.23      198.04     36.53 o 
  -1   3  19      110.93      120.48     25.11 o 
   0   3  19      108.07       64.92     27.58 o 
   1   3  19      178.32      155.28     41.16 o 
   2   3  19       14.43      -25.62     26.39 o 
   3   3  19       55.48      120.37     76.96 o 
  -4   4  19      273.81      301.28     47.94 o 
  -3   4  19       39.22       70.76     27.23 o 
  -2   4  19      134.24      114.79     25.18 o 
  -1   4  19       94.00       74.47     22.00 o 
   0   4  19       29.36       -9.01     19.84 o 
   1   4  19      120.67       89.21     33.44 o 
   2   4  19        0.48       31.97     59.83 o 
  -4   5  19       32.55       10.27     36.76 o 
  -3   5  19       39.53       54.19     22.94 o 
  -2   5  19       73.53      133.11     29.40 o 
  -1   5  19       72.86       55.83     24.70 o 
   0   5  19        0.71       57.03     48.40 o 
   1   5  19      130.26       96.81     54.87 o 
  -3   0  20        5.07      -11.35     42.79 o 
  -2   0  20      278.56      329.03     70.66 o 
  -1   0  20       68.40       17.07     37.23 o 
   0   0  20      120.67      143.48     60.22 o 
   1   0  20      135.89       52.98     44.09 o 
  -3   1  20       21.77       53.39     26.61 o 
  -2   1  20        0.53       18.09     18.72 o 
  -1   1  20       31.80       24.06     18.35 o 
   0   1  20        3.94       -9.14     45.94 o 
  -2   2  20       33.37       13.68     17.73 o 
  -1   2  20       60.61       21.66     27.09 o 
   0   2  20        0.91       42.23     38.91 o 
                                                 
